# Supplementary material for: A high throughput screening system of coils for ELF magnetic fields experiments: proof of concept on the proliferation of cancer cell lines
Source: BMC Cancer. 2019 Feb 28;19:188. doi: 10.1186/s12885-019-5376-z (PMC6396543; doi:10.1186/s12885-019-5376-z)
Supplement: Supplementary file 1 — The file is a Microsoft Excel spreadsheet with the measurements of the magnetic fields utilized in the experiments, and the colorimetric readings from the proliferation assays. (XLSX 56 kb) [file 12885_2019_5376_MOESM1_ESM.xlsx]

## Sheet: RawDataFigure3
	Experiment	Cell line	Exposure	Row	Column	DC MF (µT)	AC MF (µT)	Proliferation reading (abs)	Proliferation reading (rel)
	180111_7-21sFM_1	U251	7-21sFM	D	5 (CTRL)	42.64	~ 1 µTrms	1.2809	1.02
	180111_7-21sFM_1	U251	7-21sFM	E	5 (CTRL)	41.67	~ 1 µTrms	1.2569	1
	180111_7-21sFM_1	U251	7-21sFM	D	6 (CTRL)	40.34	~ 1 µTrms	1.2829	1.02
	180111_7-21sFM_1	U251	7-21sFM	E	6 (CTRL)	41.99	~ 1 µTrms	1.2139	0.97
	180111_7-21sFM_1	U251	7-21sFM	D	7 (CTRL)	41.61	~ 1 µTrms	1.1969	0.95
	180111_7-21sFM_1	U251	7-21sFM	E	7 (CTRL)	42.3	~ 1 µTrms	1.2019	0.96
	180111_7-21sFM_1	U251	7-21sFM	D	8 (CTRL)	42.4	~ 1 µTrms	1.3759	1.1
	180111_7-21sFM_1	U251	7-21sFM	E	8 (CTRL)	40.95	~ 1 µTrms	1.2399	0.99
	180111_7-21sFM_1	U251	7-21sFM	G	2	156	6	1.11	0.89
	180111_7-21sFM_1	U251	7-21sFM	F	2	156	6	1.17	0.93
	180111_7-21sFM_1	U251	7-21sFM	E	2	156	10	1.15	0.92
	180111_7-21sFM_1	U251	7-21sFM	F	3	126	6	1.14	0.91
	180111_7-21sFM_1	U251	7-21sFM	G	3	126	6	1.14	0.91
	180111_7-21sFM_1	U251	7-21sFM	G	4	96	6	1.18	0.94
	180111_7-21sFM_1	U251	7-21sFM	E	3	126	10	1.16	0.92
	180111_7-21sFM_1	U251	7-21sFM	F	4	96	6	1.17	0.94
	180111_7-21sFM_1	U251	7-21sFM	D	2	156	13	1.17	0.93
	180111_7-21sFM_1	U251	7-21sFM	G	6	54	6	1.15	0.92
	180111_7-21sFM_1	U251	7-21sFM	E	4	96	10	1.11	0.88
	180111_7-21sFM_1	U251	7-21sFM	G	5	72	6	1.17	0.93
	180111_7-21sFM_1	U251	7-21sFM	D	3	126	13	1.19	0.95
	180111_7-21sFM_1	U251	7-21sFM	E	5	72	10	1.11	0.89
	180111_7-21sFM_1	U251	7-21sFM	F	5	72	6	1.16	0.92
	180111_7-21sFM_1	U251	7-21sFM	F	6	54	6	1.18	0.94
	180111_7-21sFM_1	U251	7-21sFM	F	7	39	6	1.18	0.94
	180111_7-21sFM_1	U251	7-21sFM	G	7	39	6	1.17	0.93
	180111_7-21sFM_1	U251	7-21sFM	D	4	96	13	1.14	0.91
	180111_7-21sFM_1	U251	7-21sFM	E	6	54	10	1.18	0.94
	180111_7-21sFM_1	U251	7-21sFM	F	11	17	6	1.19	0.95
	180111_7-21sFM_1	U251	7-21sFM	D	5	72	13	1.09	0.87
	180111_7-21sFM_1	U251	7-21sFM	D	6	54	13	1.2	0.96
	180111_7-21sFM_1	U251	7-21sFM	E	8	29	10	1.18	0.94
	180111_7-21sFM_1	U251	7-21sFM	F	10	17	6	1.18	0.94
	180111_7-21sFM_1	U251	7-21sFM	G	11	17	6	1.22	0.97
	180111_7-21sFM_1	U251	7-21sFM	C	2	156	17	1.2	0.95
	180111_7-21sFM_1	U251	7-21sFM	D	7	39	13	1.08	0.86
	180111_7-21sFM_1	U251	7-21sFM	E	9	21	10	1.17	0.93
	180111_7-21sFM_1	U251	7-21sFM	E	10	17	10	1.15	0.91
	180111_7-21sFM_1	U251	7-21sFM	E	11	17	10	1.19	0.94
	180111_7-21sFM_1	U251	7-21sFM	C	3	126	17	1.41	1.13
	180111_7-21sFM_1	U251	7-21sFM	F	8	29	6	1.18	0.94
	180111_7-21sFM_1	U251	7-21sFM	F	9	21	6	1.2	0.96
	180111_7-21sFM_1	U251	7-21sFM	G	9	21	6	1.23	0.98
	180111_7-21sFM_1	U251	7-21sFM	C	5	72	17	1.24	0.98
	180111_7-21sFM_1	U251	7-21sFM	E	7	39	10	1.15	0.92
	180111_7-21sFM_1	U251	7-21sFM	D	8	29	13	1.22	0.97
	180111_7-21sFM_1	U251	7-21sFM	G	8	29	6	1.22	0.97
	180111_7-21sFM_1	U251	7-21sFM	G	10	17	6	1.2	0.96
	180111_7-21sFM_1	U251	7-21sFM	D	11	17	13	1.22	0.98
	180111_7-21sFM_1	U251	7-21sFM	C	4	96	17	1.2	0.95
	180111_7-21sFM_1	U251	7-21sFM	C	6	54	17	1.25	0.99
	180111_7-21sFM_1	U251	7-21sFM	D	9	21	13	1.19	0.95
	180111_7-21sFM_1	U251	7-21sFM	D	10	17	13	1.23	0.98
	180111_7-21sFM_1	U251	7-21sFM	C	9	21	17	1.19	0.95
	180111_7-21sFM_1	U251	7-21sFM	C	10	17	17	1.26	1
	180111_7-21sFM_1	U251	7-21sFM	C	7	39	17	1.14	0.91
	180111_7-21sFM_1	U251	7-21sFM	C	8	29	17	1.27	1.01
	180111_7-21sFM_1	U251	7-21sFM	C	11	17	17	1.25	1
	180111_7-21sFM_1	U251	7-21sFM	B	8	29	24	1.29	1.02
	180111_7-21sFM_1	U251	7-21sFM	B	9	21	24	1.41	1.12
	180111_7-21sFM_1	U251	7-21sFM	B	2	156	24	1.46	1.17
	180111_7-21sFM_1	U251	7-21sFM	B	6	54	24	1.59	1.26
	180111_7-21sFM_1	U251	7-21sFM	B	10	17	24	1.42	1.13
	180111_7-21sFM_1	U251	7-21sFM	B	5	72	24	1.66	1.32
	180111_7-21sFM_1	U251	7-21sFM	B	7	39	24	1.45	1.16
	180111_7-21sFM_1	U251	7-21sFM	B	11	17	24	1.32	1.05
	180111_7-21sFM_1	U251	7-21sFM	B	3	126	24	1.44	1.15
	180111_7-21sFM_1	U251	7-21sFM	B	4	96	24	1.49	1.19
	180115_7-21sFM_2	U251	7-21sFM	D	5 (CTRL)	42.64	~ 1 µTrms	1.2989	1.02
	180115_7-21sFM_2	U251	7-21sFM	E	5 (CTRL)	41.67	~ 1 µTrms	1.2639	0.99
	180115_7-21sFM_2	U251	7-21sFM	D	6 (CTRL)	40.34	~ 1 µTrms	1.3589	1.06
	180115_7-21sFM_2	U251	7-21sFM	E	6 (CTRL)	41.99	~ 1 µTrms	1.1229	0.88
	180115_7-21sFM_2	U251	7-21sFM	D	7 (CTRL)	41.61	~ 1 µTrms	1.3249	1.04
	180115_7-21sFM_2	U251	7-21sFM	E	7 (CTRL)	42.3	~ 1 µTrms	1.2539	0.98
	180115_7-21sFM_2	U251	7-21sFM	D	8 (CTRL)	42.4	~ 1 µTrms	1.3329	1.04
	180115_7-21sFM_2	U251	7-21sFM	E	8 (CTRL)	40.95	~ 1 µTrms	1.2589	0.99
	180115_7-21sFM_2	U251	7-21sFM	G	2	156	6	1.28	1
	180115_7-21sFM_2	U251	7-21sFM	F	2	156	6	1.33	1.04
	180115_7-21sFM_2	U251	7-21sFM	E	2	156	10	1.28	1
	180115_7-21sFM_2	U251	7-21sFM	F	3	126	6	1.29	1.01
	180115_7-21sFM_2	U251	7-21sFM	G	3	126	6	1.32	1.03
	180115_7-21sFM_2	U251	7-21sFM	G	4	96	6	1.33	1.04
	180115_7-21sFM_2	U251	7-21sFM	E	3	126	10	1.27	1
	180115_7-21sFM_2	U251	7-21sFM	F	4	96	6	1.33	1.04
	180115_7-21sFM_2	U251	7-21sFM	D	2	156	13	1.31	1.03
	180115_7-21sFM_2	U251	7-21sFM	G	6	54	6	1.34	1.05
	180115_7-21sFM_2	U251	7-21sFM	E	4	96	10	1.3	1.02
	180115_7-21sFM_2	U251	7-21sFM	G	5	72	6	1.32	1.03
	180115_7-21sFM_2	U251	7-21sFM	D	3	126	13	1.3	1.02
	180115_7-21sFM_2	U251	7-21sFM	E	5	72	10	1.28	1
	180115_7-21sFM_2	U251	7-21sFM	F	5	72	6	1.33	1.04
	180115_7-21sFM_2	U251	7-21sFM	F	6	54	6	1.31	1.03
	180115_7-21sFM_2	U251	7-21sFM	F	7	39	6	1.32	1.03
	180115_7-21sFM_2	U251	7-21sFM	G	7	39	6	1.34	1.05
	180115_7-21sFM_2	U251	7-21sFM	D	4	96	13	1.31	1.02
	180115_7-21sFM_2	U251	7-21sFM	E	6	54	10	1.3	1.02
	180115_7-21sFM_2	U251	7-21sFM	F	11	17	6	1.34	1.05
	180115_7-21sFM_2	U251	7-21sFM	D	5	72	13	1.31	1.02
	180115_7-21sFM_2	U251	7-21sFM	D	6	54	13	1.31	1.02
	180115_7-21sFM_2	U251	7-21sFM	E	8	29	10	1.29	1.01
	180115_7-21sFM_2	U251	7-21sFM	F	10	17	6	1.34	1.05
	180115_7-21sFM_2	U251	7-21sFM	G	11	17	6	1.36	1.07
	180115_7-21sFM_2	U251	7-21sFM	C	2	156	17	1.34	1.05
	180115_7-21sFM_2	U251	7-21sFM	D	7	39	13	1.28	1
	180115_7-21sFM_2	U251	7-21sFM	E	9	21	10	1.3	1.02
	180115_7-21sFM_2	U251	7-21sFM	E	10	17	10	1.33	1.04
	180115_7-21sFM_2	U251	7-21sFM	E	11	17	10	1.36	1.07
	180115_7-21sFM_2	U251	7-21sFM	C	3	126	17	1.33	1.04
	180115_7-21sFM_2	U251	7-21sFM	F	8	29	6	1.32	1.04
	180115_7-21sFM_2	U251	7-21sFM	F	9	21	6	1.32	1.03
	180115_7-21sFM_2	U251	7-21sFM	G	9	21	6	1.55	1.21
	180115_7-21sFM_2	U251	7-21sFM	C	5	72	17	1.33	1.04
	180115_7-21sFM_2	U251	7-21sFM	E	7	39	10	1.28	1
	180115_7-21sFM_2	U251	7-21sFM	D	8	29	13	1.29	1.01
	180115_7-21sFM_2	U251	7-21sFM	G	8	29	6	1.37	1.07
	180115_7-21sFM_2	U251	7-21sFM	G	10	17	6	1.22	0.95
	180115_7-21sFM_2	U251	7-21sFM	D	11	17	13	1.37	1.07
	180115_7-21sFM_2	U251	7-21sFM	C	4	96	17	1.28	1
	180115_7-21sFM_2	U251	7-21sFM	C	6	54	17	1.34	1.05
	180115_7-21sFM_2	U251	7-21sFM	D	9	21	13	1.3	1.02
	180115_7-21sFM_2	U251	7-21sFM	D	10	17	13	1.32	1.04
	180115_7-21sFM_2	U251	7-21sFM	C	9	21	17	1.32	1.03
	180115_7-21sFM_2	U251	7-21sFM	C	10	17	17	1.31	1.03
	180115_7-21sFM_2	U251	7-21sFM	C	7	39	17	1.28	1
	180115_7-21sFM_2	U251	7-21sFM	C	8	29	17	1.32	1.03
	180115_7-21sFM_2	U251	7-21sFM	C	11	17	17	1.38	1.08
	180115_7-21sFM_2	U251	7-21sFM	B	8	29	24	1.39	1.09
	180115_7-21sFM_2	U251	7-21sFM	B	9	21	24	1.39	1.09
	180115_7-21sFM_2	U251	7-21sFM	B	2	156	24	1.41	1.1
	180115_7-21sFM_2	U251	7-21sFM	B	6	54	24	1.4	1.09
	180115_7-21sFM_2	U251	7-21sFM	B	10	17	24	1.37	1.07
	180115_7-21sFM_2	U251	7-21sFM	B	5	72	24	1.37	1.08
	180115_7-21sFM_2	U251	7-21sFM	B	7	39	24	1.36	1.07
	180115_7-21sFM_2	U251	7-21sFM	B	11	17	24	1.38	1.08
	180115_7-21sFM_2	U251	7-21sFM	B	3	126	24	1.4	1.09
	180115_7-21sFM_2	U251	7-21sFM	B	4	96	24	1.36	1.07
	180118_7-21sFM_3	U251	7-21sFM	D	5 (CTRL)	42.64	~ 1 µTrms	1.0739	0.96
	180118_7-21sFM_3	U251	7-21sFM	E	5 (CTRL)	41.67	~ 1 µTrms	1.0669	0.95
	180118_7-21sFM_3	U251	7-21sFM	D	6 (CTRL)	40.34	~ 1 µTrms	1.1069	0.99
	180118_7-21sFM_3	U251	7-21sFM	E	6 (CTRL)	41.99	~ 1 µTrms	1.0719	0.95
	180118_7-21sFM_3	U251	7-21sFM	D	7 (CTRL)	41.61	~ 1 µTrms	1.1059	0.98
	180118_7-21sFM_3	U251	7-21sFM	E	7 (CTRL)	42.3	~ 1 µTrms	1.1839	1.05
	180118_7-21sFM_3	U251	7-21sFM	D	8 (CTRL)	42.4	~ 1 µTrms	1.0629	0.95
	180118_7-21sFM_3	U251	7-21sFM	E	8 (CTRL)	40.95	~ 1 µTrms	1.3109	1.17
	180118_7-21sFM_3	U251	7-21sFM	G	2	156	6	1.02	0.9
	180118_7-21sFM_3	U251	7-21sFM	F	2	156	6	1.29	1.15
	180118_7-21sFM_3	U251	7-21sFM	E	2	156	10	1.29	1.15
	180118_7-21sFM_3	U251	7-21sFM	F	3	126	6	1.33	1.19
	180118_7-21sFM_3	U251	7-21sFM	G	3	126	6	1.07	0.96
	180118_7-21sFM_3	U251	7-21sFM	G	4	96	6	1	0.89
	180118_7-21sFM_3	U251	7-21sFM	E	3	126	10	1.21	1.08
	180118_7-21sFM_3	U251	7-21sFM	F	4	96	6	1.38	1.23
	180118_7-21sFM_3	U251	7-21sFM	D	2	156	13	1.39	1.24
	180118_7-21sFM_3	U251	7-21sFM	G	6	54	6	1.03	0.91
	180118_7-21sFM_3	U251	7-21sFM	E	4	96	10	1.69	1.5
	180118_7-21sFM_3	U251	7-21sFM	G	5	72	6	1.28	1.14
	180118_7-21sFM_3	U251	7-21sFM	D	3	126	13	1.41	1.26
	180118_7-21sFM_3	U251	7-21sFM	E	5	72	10	1.1	0.98
	180118_7-21sFM_3	U251	7-21sFM	F	5	72	6	1.3	1.16
	180118_7-21sFM_3	U251	7-21sFM	F	6	54	6	1.33	1.18
	180118_7-21sFM_3	U251	7-21sFM	F	7	39	6	1.22	1.09
	180118_7-21sFM_3	U251	7-21sFM	G	7	39	6	1.07	0.96
	180118_7-21sFM_3	U251	7-21sFM	D	4	96	13	1.26	1.12
	180118_7-21sFM_3	U251	7-21sFM	E	6	54	10	1.12	0.99
	180118_7-21sFM_3	U251	7-21sFM	F	11	17	6	1.1	0.98
	180118_7-21sFM_3	U251	7-21sFM	D	5	72	13	1.1	0.98
	180118_7-21sFM_3	U251	7-21sFM	D	6	54	13	1.1	0.98
	180118_7-21sFM_3	U251	7-21sFM	E	8	29	10	1.11	0.99
	180118_7-21sFM_3	U251	7-21sFM	F	10	17	6	1.14	1.01
	180118_7-21sFM_3	U251	7-21sFM	G	11	17	6	1.13	1.01
	180118_7-21sFM_3	U251	7-21sFM	C	2	156	17	1.09	0.97
	180118_7-21sFM_3	U251	7-21sFM	D	7	39	13	1.13	1.01
	180118_7-21sFM_3	U251	7-21sFM	E	9	21	10	1.6	1.43
	180118_7-21sFM_3	U251	7-21sFM	E	10	17	10	1.47	1.31
	180118_7-21sFM_3	U251	7-21sFM	E	11	17	10	1.65	1.47
	180118_7-21sFM_3	U251	7-21sFM	C	3	126	17	1.07	0.95
	180118_7-21sFM_3	U251	7-21sFM	F	8	29	6	1.63	1.46
	180118_7-21sFM_3	U251	7-21sFM	F	9	21	6	1.17	1.04
	180118_7-21sFM_3	U251	7-21sFM	G	9	21	6	1.15	1.03
	180118_7-21sFM_3	U251	7-21sFM	C	5	72	17	1.15	1.02
	180118_7-21sFM_3	U251	7-21sFM	E	7	39	10	1.15	1.03
	180118_7-21sFM_3	U251	7-21sFM	D	8	29	13	1.12	1
	180118_7-21sFM_3	U251	7-21sFM	G	8	29	6	1.06	0.95
	180118_7-21sFM_3	U251	7-21sFM	G	10	17	6	1.1	0.98
	180118_7-21sFM_3	U251	7-21sFM	D	11	17	13	1.57	1.4
	180118_7-21sFM_3	U251	7-21sFM	C	4	96	17	1.14	1.01
	180118_7-21sFM_3	U251	7-21sFM	C	6	54	17	1.17	1.04
	180118_7-21sFM_3	U251	7-21sFM	D	9	21	13	1.45	1.29
	180118_7-21sFM_3	U251	7-21sFM	D	10	17	13	1.46	1.3
	180118_7-21sFM_3	U251	7-21sFM	C	9	21	17	1.16	1.03
	180118_7-21sFM_3	U251	7-21sFM	C	10	17	17	1.1	0.98
	180118_7-21sFM_3	U251	7-21sFM	C	7	39	17	1.11	0.99
	180118_7-21sFM_3	U251	7-21sFM	C	8	29	17	1.13	1.01
	180118_7-21sFM_3	U251	7-21sFM	C	11	17	17	1.43	1.27
	180118_7-21sFM_3	U251	7-21sFM	B	8	29	24	1.16	1.03
	180118_7-21sFM_3	U251	7-21sFM	B	9	21	24	1.11	0.99
	180118_7-21sFM_3	U251	7-21sFM	B	2	156	24	1.17	1.04
	180118_7-21sFM_3	U251	7-21sFM	B	6	54	24	1.12	1
	180118_7-21sFM_3	U251	7-21sFM	B	10	17	24	1.13	1
	180118_7-21sFM_3	U251	7-21sFM	B	5	72	24	1.13	1.01
	180118_7-21sFM_3	U251	7-21sFM	B	7	39	24	1.12	1
	180118_7-21sFM_3	U251	7-21sFM	B	11	17	24	1.11	0.99
	180118_7-21sFM_3	U251	7-21sFM	B	3	126	24	1.19	1.06
	180118_7-21sFM_3	U251	7-21sFM	B	4	96	24	1.16	1.04
	180122_14.1tAM_1	U251	14.1tAM	D	5 (CTRL)	42.64	~ 1 µTrms	1.1029	1.04
	180122_14.1tAM_1	U251	14.1tAM	E	5 (CTRL)	41.67	~ 1 µTrms	0.9709	0.92
	180122_14.1tAM_1	U251	14.1tAM	D	6 (CTRL)	40.34	~ 1 µTrms	1.0549	1
	180122_14.1tAM_1	U251	14.1tAM	E	6 (CTRL)	41.99	~ 1 µTrms	1.0259	0.97
	180122_14.1tAM_1	U251	14.1tAM	D	7 (CTRL)	41.61	~ 1 µTrms	1.0249	0.97
	180122_14.1tAM_1	U251	14.1tAM	E	7 (CTRL)	42.3	~ 1 µTrms	1.0619	1
	180122_14.1tAM_1	U251	14.1tAM	D	8 (CTRL)	42.4	~ 1 µTrms	1.0689	1.01
	180122_14.1tAM_1	U251	14.1tAM	E	8 (CTRL)	40.95	~ 1 µTrms	1.1689	1.1
	180122_14.1tAM_1	U251	14.1tAM	G	2	156	6	1.42	1.34
	180122_14.1tAM_1	U251	14.1tAM	F	2	156	6	1.26	1.19
	180122_14.1tAM_1	U251	14.1tAM	E	2	156	10	1.14	1.07
	180122_14.1tAM_1	U251	14.1tAM	F	3	126	6	1.28	1.21
	180122_14.1tAM_1	U251	14.1tAM	G	3	126	6	1.27	1.2
	180122_14.1tAM_1	U251	14.1tAM	G	4	96	6	1.23	1.16
	180122_14.1tAM_1	U251	14.1tAM	E	3	126	10	1.11	1.05
	180122_14.1tAM_1	U251	14.1tAM	F	4	96	6	1.48	1.39
	180122_14.1tAM_1	U251	14.1tAM	D	2	156	13	1.16	1.1
	180122_14.1tAM_1	U251	14.1tAM	G	6	54	6	1.23	1.17
	180122_14.1tAM_1	U251	14.1tAM	E	4	96	10	1.08	1.02
	180122_14.1tAM_1	U251	14.1tAM	G	5	72	6	1.6	1.51
	180122_14.1tAM_1	U251	14.1tAM	D	3	126	13	1.11	1.05
	180122_14.1tAM_1	U251	14.1tAM	E	5	72	10	1.1	1.04
	180122_14.1tAM_1	U251	14.1tAM	F	5	72	6	1.59	1.5
	180122_14.1tAM_1	U251	14.1tAM	F	6	54	6	1.27	1.2
	180122_14.1tAM_1	U251	14.1tAM	F	7	39	6	1.22	1.15
	180122_14.1tAM_1	U251	14.1tAM	G	7	39	6	1.64	1.54
	180122_14.1tAM_1	U251	14.1tAM	D	4	96	13	1.12	1.05
	180122_14.1tAM_1	U251	14.1tAM	E	6	54	10	1.1	1.04
	180122_14.1tAM_1	U251	14.1tAM	F	11	17	6	1.32	1.24
	180122_14.1tAM_1	U251	14.1tAM	D	5	72	13	1.12	1.05
	180122_14.1tAM_1	U251	14.1tAM	D	6	54	13	1.07	1.01
	180122_14.1tAM_1	U251	14.1tAM	E	8	29	10	1.11	1.05
	180122_14.1tAM_1	U251	14.1tAM	F	10	17	6	1.22	1.15
	180122_14.1tAM_1	U251	14.1tAM	G	11	17	6	1.49	1.4
	180122_14.1tAM_1	U251	14.1tAM	C	2	156	17	1.13	1.07
	180122_14.1tAM_1	U251	14.1tAM	D	7	39	13	1.08	1.02
	180122_14.1tAM_1	U251	14.1tAM	E	9	21	10	1.12	1.06
	180122_14.1tAM_1	U251	14.1tAM	E	10	17	10	1.18	1.11
	180122_14.1tAM_1	U251	14.1tAM	E	11	17	10	1.4	1.32
	180122_14.1tAM_1	U251	14.1tAM	C	3	126	17	1.13	1.07
	180122_14.1tAM_1	U251	14.1tAM	F	8	29	6	1.34	1.26
	180122_14.1tAM_1	U251	14.1tAM	F	9	21	6	1.14	1.08
	180122_14.1tAM_1	U251	14.1tAM	G	9	21	6	1.47	1.38
	180122_14.1tAM_1	U251	14.1tAM	C	5	72	17	1.11	1.05
	180122_14.1tAM_1	U251	14.1tAM	E	7	39	10	1.09	1.03
	180122_14.1tAM_1	U251	14.1tAM	D	8	29	13	1.11	1.05
	180122_14.1tAM_1	U251	14.1tAM	G	8	29	6	1.5	1.42
	180122_14.1tAM_1	U251	14.1tAM	G	10	17	6	1.17	1.1
	180122_14.1tAM_1	U251	14.1tAM	D	11	17	13	1.08	1.02
	180122_14.1tAM_1	U251	14.1tAM	C	4	96	17	1.16	1.09
	180122_14.1tAM_1	U251	14.1tAM	C	6	54	17	1.12	1.06
	180122_14.1tAM_1	U251	14.1tAM	D	9	21	13	1.11	1.05
	180122_14.1tAM_1	U251	14.1tAM	D	10	17	13	1.13	1.07
	180122_14.1tAM_1	U251	14.1tAM	C	9	21	17	1.13	1.07
	180122_14.1tAM_1	U251	14.1tAM	C	10	17	17	1.13	1.07
	180122_14.1tAM_1	U251	14.1tAM	C	7	39	17	1.1	1.04
	180122_14.1tAM_1	U251	14.1tAM	C	8	29	17	1.16	1.09
	180122_14.1tAM_1	U251	14.1tAM	C	11	17	17	1.16	1.1
	180122_14.1tAM_1	U251	14.1tAM	B	8	29	24	1.14	1.07
	180122_14.1tAM_1	U251	14.1tAM	B	9	21	24	1.12	1.06
	180122_14.1tAM_1	U251	14.1tAM	B	2	156	24	1.19	1.12
	180122_14.1tAM_1	U251	14.1tAM	B	6	54	24	1.2	1.13
	180122_14.1tAM_1	U251	14.1tAM	B	10	17	24	1.15	1.08
	180122_14.1tAM_1	U251	14.1tAM	B	5	72	24	1.17	1.1
	180122_14.1tAM_1	U251	14.1tAM	B	7	39	24	1.2	1.13
	180122_14.1tAM_1	U251	14.1tAM	B	11	17	24	1.19	1.12
	180122_14.1tAM_1	U251	14.1tAM	B	3	126	24	1.21	1.14
	180122_14.1tAM_1	U251	14.1tAM	B	4	96	24	1.23	1.16
	180125_14.1tAM_2	U251	14.1tAM	D	5 (CTRL)	42.64	~ 1 µTrms	1.1669	0.91
	180125_14.1tAM_2	U251	14.1tAM	E	5 (CTRL)	41.67	~ 1 µTrms	1.0359	0.81
	180125_14.1tAM_2	U251	14.1tAM	D	6 (CTRL)	40.34	~ 1 µTrms	1.1759	0.92
	180125_14.1tAM_2	U251	14.1tAM	E	6 (CTRL)	41.99	~ 1 µTrms	1.1719	0.91
	180125_14.1tAM_2	U251	14.1tAM	D	7 (CTRL)	41.61	~ 1 µTrms	1.1129	0.87
	180125_14.1tAM_2	U251	14.1tAM	E	7 (CTRL)	42.3	~ 1 µTrms	1.4589	1.14
	180125_14.1tAM_2	U251	14.1tAM	D	8 (CTRL)	42.4	~ 1 µTrms	1.5789	1.23
	180125_14.1tAM_2	U251	14.1tAM	E	8 (CTRL)	40.95	~ 1 µTrms	1.5659	1.22
	180125_14.1tAM_2	U251	14.1tAM	G	2	156	6	1.05	0.81
	180125_14.1tAM_2	U251	14.1tAM	F	2	156	6	1.07	0.83
	180125_14.1tAM_2	U251	14.1tAM	E	2	156	10	1.06	0.82
	180125_14.1tAM_2	U251	14.1tAM	F	3	126	6	1.09	0.85
	180125_14.1tAM_2	U251	14.1tAM	G	3	126	6	1.04	0.81
	180125_14.1tAM_2	U251	14.1tAM	G	4	96	6	1.06	0.83
	180125_14.1tAM_2	U251	14.1tAM	E	3	126	10	1.06	0.83
	180125_14.1tAM_2	U251	14.1tAM	F	4	96	6	1.11	0.86
	180125_14.1tAM_2	U251	14.1tAM	D	2	156	13	1.11	0.86
	180125_14.1tAM_2	U251	14.1tAM	G	6	54	6	1.09	0.85
	180125_14.1tAM_2	U251	14.1tAM	E	4	96	10	1.07	0.83
	180125_14.1tAM_2	U251	14.1tAM	G	5	72	6	1.1	0.86
	180125_14.1tAM_2	U251	14.1tAM	D	3	126	13	1.1	0.86
	180125_14.1tAM_2	U251	14.1tAM	E	5	72	10	1.08	0.85
	180125_14.1tAM_2	U251	14.1tAM	F	5	72	6	1.09	0.85
	180125_14.1tAM_2	U251	14.1tAM	F	6	54	6	1.07	0.83
	180125_14.1tAM_2	U251	14.1tAM	F	7	39	6	1.11	0.86
	180125_14.1tAM_2	U251	14.1tAM	G	7	39	6	1.12	0.87
	180125_14.1tAM_2	U251	14.1tAM	D	4	96	13	1.1	0.86
	180125_14.1tAM_2	U251	14.1tAM	E	6	54	10	1.08	0.84
	180125_14.1tAM_2	U251	14.1tAM	F	11	17	6	1.09	0.85
	180125_14.1tAM_2	U251	14.1tAM	D	5	72	13	1.1	0.86
	180125_14.1tAM_2	U251	14.1tAM	D	6	54	13	1.05	0.82
	180125_14.1tAM_2	U251	14.1tAM	E	8	29	10	1.12	0.88
	180125_14.1tAM_2	U251	14.1tAM	F	10	17	6	1.15	0.89
	180125_14.1tAM_2	U251	14.1tAM	G	11	17	6	1.19	0.93
	180125_14.1tAM_2	U251	14.1tAM	C	2	156	17	1.25	0.97
	180125_14.1tAM_2	U251	14.1tAM	D	7	39	13	1.09	0.85
	180125_14.1tAM_2	U251	14.1tAM	E	9	21	10	1.13	0.88
	180125_14.1tAM_2	U251	14.1tAM	E	10	17	10	1.1	0.86
	180125_14.1tAM_2	U251	14.1tAM	E	11	17	10	1.15	0.9
	180125_14.1tAM_2	U251	14.1tAM	C	3	126	17	1.17	0.91
	180125_14.1tAM_2	U251	14.1tAM	F	8	29	6	1.13	0.88
	180125_14.1tAM_2	U251	14.1tAM	F	9	21	6	1.14	0.89
	180125_14.1tAM_2	U251	14.1tAM	G	9	21	6	1.13	0.88
	180125_14.1tAM_2	U251	14.1tAM	C	5	72	17	1.16	0.9
	180125_14.1tAM_2	U251	14.1tAM	E	7	39	10	1.1	0.86
	180125_14.1tAM_2	U251	14.1tAM	D	8	29	13	1.08	0.84
	180125_14.1tAM_2	U251	14.1tAM	G	8	29	6	1.14	0.89
	180125_14.1tAM_2	U251	14.1tAM	G	10	17	6	1.13	0.88
	180125_14.1tAM_2	U251	14.1tAM	D	11	17	13	1.13	0.88
	180125_14.1tAM_2	U251	14.1tAM	C	4	96	17	1.18	0.92
	180125_14.1tAM_2	U251	14.1tAM	C	6	54	17	1.25	0.97
	180125_14.1tAM_2	U251	14.1tAM	D	9	21	13	1.11	0.87
	180125_14.1tAM_2	U251	14.1tAM	D	10	17	13	1.09	0.85
	180125_14.1tAM_2	U251	14.1tAM	C	9	21	17	1.17	0.91
	180125_14.1tAM_2	U251	14.1tAM	C	10	17	17	1.05	0.82
	180125_14.1tAM_2	U251	14.1tAM	C	7	39	17	1.15	0.9
	180125_14.1tAM_2	U251	14.1tAM	C	8	29	17	1.22	0.95
	180125_14.1tAM_2	U251	14.1tAM	C	11	17	17	1.16	0.91
	180125_14.1tAM_2	U251	14.1tAM	B	8	29	24	1.44	1.12
	180125_14.1tAM_2	U251	14.1tAM	B	9	21	24	1.29	1.01
	180125_14.1tAM_2	U251	14.1tAM	B	2	156	24	1.32	1.03
	180125_14.1tAM_2	U251	14.1tAM	B	6	54	24	1.33	1.04
	180125_14.1tAM_2	U251	14.1tAM	B	10	17	24	1.22	0.95
	180125_14.1tAM_2	U251	14.1tAM	B	5	72	24	1.24	0.96
	180125_14.1tAM_2	U251	14.1tAM	B	7	39	24	1.39	1.08
	180125_14.1tAM_2	U251	14.1tAM	B	11	17	24	1.33	1.03
	180125_14.1tAM_2	U251	14.1tAM	B	3	126	24	1.53	1.19
	180125_14.1tAM_2	U251	14.1tAM	B	4	96	24	1.43	1.11
	180129_14.1tAM_3	U251	14.1tAM	D	5 (CTRL)	42.64	~ 1 µTrms	0.9539	0.95
	180129_14.1tAM_3	U251	14.1tAM	E	5 (CTRL)	41.67	~ 1 µTrms	0.9819	0.98
	180129_14.1tAM_3	U251	14.1tAM	D	6 (CTRL)	40.34	~ 1 µTrms	1.0249	1.02
	180129_14.1tAM_3	U251	14.1tAM	E	6 (CTRL)	41.99	~ 1 µTrms	0.9539	0.95
	180129_14.1tAM_3	U251	14.1tAM	D	7 (CTRL)	41.61	~ 1 µTrms	1.0019	1
	180129_14.1tAM_3	U251	14.1tAM	E	7 (CTRL)	42.3	~ 1 µTrms	1.0519	1.05
	180129_14.1tAM_3	U251	14.1tAM	D	8 (CTRL)	42.4	~ 1 µTrms	1.0639	1.06
	180129_14.1tAM_3	U251	14.1tAM	E	8 (CTRL)	40.95	~ 1 µTrms	0.9749	0.97
	180129_14.1tAM_3	U251	14.1tAM	G	2	156	6	1.33	1.33
	180129_14.1tAM_3	U251	14.1tAM	F	2	156	6	1.17	1.17
	180129_14.1tAM_3	U251	14.1tAM	E	2	156	10	1.18	1.17
	180129_14.1tAM_3	U251	14.1tAM	F	3	126	6	1.22	1.22
	180129_14.1tAM_3	U251	14.1tAM	G	3	126	6	1.22	1.22
	180129_14.1tAM_3	U251	14.1tAM	G	4	96	6	1.18	1.18
	180129_14.1tAM_3	U251	14.1tAM	E	3	126	10	1.14	1.14
	180129_14.1tAM_3	U251	14.1tAM	F	4	96	6	1.18	1.17
	180129_14.1tAM_3	U251	14.1tAM	D	2	156	13	1.14	1.14
	180129_14.1tAM_3	U251	14.1tAM	G	6	54	6	1.21	1.21
	180129_14.1tAM_3	U251	14.1tAM	E	4	96	10	1.13	1.13
	180129_14.1tAM_3	U251	14.1tAM	G	5	72	6	1.2	1.2
	180129_14.1tAM_3	U251	14.1tAM	D	3	126	13	1.13	1.13
	180129_14.1tAM_3	U251	14.1tAM	E	5	72	10	1.1	1.1
	180129_14.1tAM_3	U251	14.1tAM	F	5	72	6	1.16	1.16
	180129_14.1tAM_3	U251	14.1tAM	F	6	54	6	1.19	1.19
	180129_14.1tAM_3	U251	14.1tAM	F	7	39	6	1.19	1.19
	180129_14.1tAM_3	U251	14.1tAM	G	7	39	6	1.23	1.23
	180129_14.1tAM_3	U251	14.1tAM	D	4	96	13	1.08	1.07
	180129_14.1tAM_3	U251	14.1tAM	E	6	54	10	1.14	1.14
	180129_14.1tAM_3	U251	14.1tAM	F	11	17	6	1.14	1.14
	180129_14.1tAM_3	U251	14.1tAM	D	5	72	13	1.12	1.12
	180129_14.1tAM_3	U251	14.1tAM	D	6	54	13	1.14	1.14
	180129_14.1tAM_3	U251	14.1tAM	E	8	29	10	1.17	1.17
	180129_14.1tAM_3	U251	14.1tAM	F	10	17	6	1.16	1.16
	180129_14.1tAM_3	U251	14.1tAM	G	11	17	6	1.19	1.19
	180129_14.1tAM_3	U251	14.1tAM	C	2	156	17	1.18	1.18
	180129_14.1tAM_3	U251	14.1tAM	D	7	39	13	1.08	1.08
	180129_14.1tAM_3	U251	14.1tAM	E	9	21	10	1.16	1.15
	180129_14.1tAM_3	U251	14.1tAM	E	10	17	10	1.14	1.14
	180129_14.1tAM_3	U251	14.1tAM	E	11	17	10	1.21	1.21
	180129_14.1tAM_3	U251	14.1tAM	C	3	126	17	1.17	1.17
	180129_14.1tAM_3	U251	14.1tAM	F	8	29	6	1.22	1.21
	180129_14.1tAM_3	U251	14.1tAM	F	9	21	6	1.22	1.22
	180129_14.1tAM_3	U251	14.1tAM	G	9	21	6	1.28	1.28
	180129_14.1tAM_3	U251	14.1tAM	C	5	72	17	1.16	1.16
	180129_14.1tAM_3	U251	14.1tAM	E	7	39	10	1.13	1.13
	180129_14.1tAM_3	U251	14.1tAM	D	8	29	13	1.15	1.15
	180129_14.1tAM_3	U251	14.1tAM	G	8	29	6	1.24	1.24
	180129_14.1tAM_3	U251	14.1tAM	G	10	17	6	1.23	1.23
	180129_14.1tAM_3	U251	14.1tAM	D	11	17	13	1.11	1.11
	180129_14.1tAM_3	U251	14.1tAM	C	4	96	17	1.18	1.17
	180129_14.1tAM_3	U251	14.1tAM	C	6	54	17	1.17	1.17
	180129_14.1tAM_3	U251	14.1tAM	D	9	21	13	1.16	1.16
	180129_14.1tAM_3	U251	14.1tAM	D	10	17	13	1.1	1.1
	180129_14.1tAM_3	U251	14.1tAM	C	9	21	17	1.16	1.16
	180129_14.1tAM_3	U251	14.1tAM	C	10	17	17	1.14	1.14
	180129_14.1tAM_3	U251	14.1tAM	C	7	39	17	1.13	1.13
	180129_14.1tAM_3	U251	14.1tAM	C	8	29	17	1.18	1.18
	180129_14.1tAM_3	U251	14.1tAM	C	11	17	17	1.2	1.2
	180129_14.1tAM_3	U251	14.1tAM	B	8	29	24	1.25	1.25
	180129_14.1tAM_3	U251	14.1tAM	B	9	21	24	1.16	1.15
	180129_14.1tAM_3	U251	14.1tAM	B	2	156	24	1.3	1.29
	180129_14.1tAM_3	U251	14.1tAM	B	6	54	24	1.32	1.32
	180129_14.1tAM_3	U251	14.1tAM	B	10	17	24	1.21	1.2
	180129_14.1tAM_3	U251	14.1tAM	B	5	72	24	1.35	1.35
	180129_14.1tAM_3	U251	14.1tAM	B	7	39	24	1.35	1.34
	180129_14.1tAM_3	U251	14.1tAM	B	11	17	24	1.14	1.14
	180129_14.1tAM_3	U251	14.1tAM	B	3	126	24	1.23	1.23
	180129_14.1tAM_3	U251	14.1tAM	B	4	96	24	1.38	1.38
	Calyculin A raw data (see legend of Fig. 3 )
	Experiment	Concentration (nM)	Proliferation reading (abs)	Proliferation reading (rel)
	U251MTSCaly_1	0	0.7699	0.662988
	U251MTSCaly_1	0	1.1859	1.02122
	U251MTSCaly_1	0	1.0819	0.931663
	U251MTSCaly_1	0	1.2319	1.06083
	U251MTSCaly_1	0	1.1989	1.03242
	U251MTSCaly_1	0	1.1949	1.02897
	U251MTSCaly_1	0	1.2089	1.04103
	U251MTSCaly_1	0	1.1939	1.02811
	U251MTSCaly_1	0	1.2119	1.04361
	U251MTSCaly_1	0	1.2039	1.03672
	U251MTSCaly_1	0	1.2049	1.03758
	U251MTSCaly_1	0	1.2189	1.04964
	U251MTSCaly_1	0	1.1449	0.985914
	U251MTSCaly_1	0	1.2069	1.0393
	U251MTSCaly_1	20	0.0989	0.0851663
	U251MTSCaly_1	20	0.1039	0.089472
	U251MTSCaly_1	20	0.0919	0.0791384
	U251MTSCaly_1	20	0.1089	0.0937777
	U251MTSCaly_1	10	0.1389	0.119612
	U251MTSCaly_1	10	0.1439	0.123917
	U251MTSCaly_1	10	0.1369	0.117889
	U251MTSCaly_1	10	0.1229	0.105834
	U251MTSCaly_1	1	0.0189	0.0162755
	U251MTSCaly_1	1	-0.0041	-0.00353066
	U251MTSCaly_1	1	0.0359	0.0309148
	U251MTSCaly_1	1	-0.0091	-0.00783634
	U251MTSCaly_1	0.1	1.0689	0.920468
	U251MTSCaly_1	0.1	1.1419	0.983331
	U251MTSCaly_1	0.1	1.0289	0.886023
	U251MTSCaly_1	0.1	1.1189	0.963525
	U251MTSCaly_2	0	1.1539	1.02487
	U251MTSCaly_2	0	1.1049	0.981348
	U251MTSCaly_2	0	1.0729	0.952927
	U251MTSCaly_2	0	1.1119	0.987566
	U251MTSCaly_2	0	1.1539	1.02487
	U251MTSCaly_2	0	1.1379	1.01066
	U251MTSCaly_2	0	1.1739	1.04263
	U251MTSCaly_2	0	1.1439	1.01599
	U251MTSCaly_2	0	1.2019	1.0675
	U251MTSCaly_2	0	1.1669	1.03642
	U251MTSCaly_2	0	1.1749	1.04352
	U251MTSCaly_2	0	1.0599	0.94138
	U251MTSCaly_2	0	1.0279	0.912959
	U251MTSCaly_2	0	1.0779	0.957367
	U251MTSCaly_2	20	0.0779	0.0691891
	U251MTSCaly_2	20	0.0549	0.048761
	U251MTSCaly_2	20	0.0929	0.0825118
	U251MTSCaly_2	20	0.0809	0.0718536
	U251MTSCaly_2	10	0.0869	0.0771827
	U251MTSCaly_2	10	0.0839	0.0745182
	U251MTSCaly_2	10	0.0879	0.0780709
	U251MTSCaly_2	10	0.0829	0.07363
	U251MTSCaly_2	1	0.0299	0.0265565
	U251MTSCaly_2	1	-0.0031	-0.00275335
	U251MTSCaly_2	1	0.0109	0.00968114
	U251MTSCaly_2	1	-0.0041	-0.00364153
	U251MTSCaly_2	0.1	-0.0071	-0.00630607
	U251MTSCaly_2	0.1	0.0309	0.0274447
	U251MTSCaly_2	0.1	0.3909	0.347189
	U251MTSCaly_2	0.1	0.6359	0.564793
	U251MTSCaly_3	0	1.1299	0.968589
	U251MTSCaly_3	0	1.1289	0.967731
	U251MTSCaly_3	0	1.0059	0.862292
	U251MTSCaly_3	0	1.1229	0.962588
	U251MTSCaly_3	0	1.1709	1.00374
	U251MTSCaly_3	0	1.1679	1.00116
	U251MTSCaly_3	0	1.2209	1.0466
	U251MTSCaly_3	0	1.1889	1.01917
	U251MTSCaly_3	0	1.2489	1.0706
	U251MTSCaly_3	0	1.2359	1.05946
	U251MTSCaly_3	0	1.2129	1.03974
	U251MTSCaly_3	0	1.2359	1.05946
	U251MTSCaly_3	0	1.1749	1.00716
	U251MTSCaly_3	0	1.0869	0.931727
	U251MTSCaly_3	20	0.1059	0.0907811
	U251MTSCaly_3	20	0.1059	0.0907811
	U251MTSCaly_3	20	0.1099	0.09421
	U251MTSCaly_3	20	0.0939	0.0804943
	U251MTSCaly_3	10	0.0959	0.0822087
	U251MTSCaly_3	10	0.0469	0.0402043
	U251MTSCaly_3	10	0.1069	0.0916383
	U251MTSCaly_3	10	0.1039	0.0890666
	U251MTSCaly_3	1	0.0259	0.0222024
	U251MTSCaly_3	1	0.0009	0.00077151
	U251MTSCaly_3	1	0.0119	0.0102011
	U251MTSCaly_3	1	-0.0031	-0.00265742
	U251MTSCaly_3	0.1	-0.0011	-0.000942957
	U251MTSCaly_3	0.1	0.3459	0.296517
	U251MTSCaly_3	0.1	0.0589	0.0504911
	U251MTSCaly_3	0.1	0.6069	0.520255

## Sheet: RawDataFigure4
	Experiment	Cell line	Exposure	Row	Column	DC MF (µT)	AC MF (µT)	Proliferation reading (abs)	Proliferation reading (rel)
	180208_7.8tAM-U251_1	U251	7.8tAM	B	2	156	24	1.72	0.89
	180208_7.8tAM-U251_1	U251	7.8tAM	B	3	126	24	1.72	0.89
	180208_7.8tAM-U251_1	U251	7.8tAM	B	4	96	24	1.63	0.85
	180208_7.8tAM-U251_1	U251	7.8tAM	B	5	72	24	1.69	0.88
	180208_7.8tAM-U251_1	U251	7.8tAM	B	6	54	24	1.7	0.88
	180208_7.8tAM-U251_1	U251	7.8tAM	B	7	39	24	1.75	0.91
	180208_7.8tAM-U251_1	U251	7.8tAM	B	8	29	24	1.71	0.88
	180208_7.8tAM-U251_1	U251	7.8tAM	B	9	21	24	1.63	0.85
	180208_7.8tAM-U251_1	U251	7.8tAM	B	10	17	24	1.8	0.93
	180208_7.8tAM-U251_1	U251	7.8tAM	B	11	17	24	1.84	0.96
	180208_7.8tAM-U251_1	U251	7.8tAM	C	2	156	17	1.83	0.95
	180208_7.8tAM-U251_1	U251	7.8tAM	C	3	126	17	1.91	0.99
	180208_7.8tAM-U251_1	U251	7.8tAM	C	4	96	17	1.75	0.91
	180208_7.8tAM-U251_1	U251	7.8tAM	C	5	72	17	1.62	0.84
	180208_7.8tAM-U251_1	U251	7.8tAM	C	6	54	17	1.72	0.89
	180208_7.8tAM-U251_1	U251	7.8tAM	C	7	39	17	1.6	0.83
	180208_7.8tAM-U251_1	U251	7.8tAM	C	8	29	17	1.83	0.95
	180208_7.8tAM-U251_1	U251	7.8tAM	C	9	21	17	1.88	0.97
	180208_7.8tAM-U251_1	U251	7.8tAM	C	10	17	17	2.03	1.05
	180208_7.8tAM-U251_1	U251	7.8tAM	C	11	17	17	2.06	1.07
	180208_7.8tAM-U251_1	U251	7.8tAM	D	2	156	13	1.76	0.91
	180208_7.8tAM-U251_1	U251	7.8tAM	D	3	126	13	1.92	0.99
	180208_7.8tAM-U251_1	U251	7.8tAM	D	4	96	13	1.89	0.98
	180208_7.8tAM-U251_1	U251	7.8tAM	D	5	72	13	1.58	0.82
	180208_7.8tAM-U251_1	U251	7.8tAM	D	6	54	13	1.58	0.82
	180208_7.8tAM-U251_1	U251	7.8tAM	D	7	39	13	1.79	0.93
	180208_7.8tAM-U251_1	U251	7.8tAM	D	8	29	13	1.74	0.9
	180208_7.8tAM-U251_1	U251	7.8tAM	D	9	21	13	1.86	0.96
	180208_7.8tAM-U251_1	U251	7.8tAM	D	10	17	13	1.82	0.94
	180208_7.8tAM-U251_1	U251	7.8tAM	D	11	17	13	1.77	0.92
	180208_7.8tAM-U251_1	U251	7.8tAM	E	2	156	10	1.71	0.89
	180208_7.8tAM-U251_1	U251	7.8tAM	E	3	126	10	1.72	0.89
	180208_7.8tAM-U251_1	U251	7.8tAM	E	4	96	10	1.72	0.89
	180208_7.8tAM-U251_1	U251	7.8tAM	E	5	72	10	1.67	0.87
	180208_7.8tAM-U251_1	U251	7.8tAM	E	6	54	10	1.57	0.81
	180208_7.8tAM-U251_1	U251	7.8tAM	E	7	39	10	1.62	0.84
	180208_7.8tAM-U251_1	U251	7.8tAM	E	8	29	10	1.63	0.85
	180208_7.8tAM-U251_1	U251	7.8tAM	E	9	21	10	1.75	0.91
	180208_7.8tAM-U251_1	U251	7.8tAM	E	10	17	10	1.74	0.9
	180208_7.8tAM-U251_1	U251	7.8tAM	E	11	17	10	1.71	0.89
	180208_7.8tAM-U251_1	U251	7.8tAM	F	2	156	6	1.4	0.73
	180208_7.8tAM-U251_1	U251	7.8tAM	F	3	126	6	1.62	0.84
	180208_7.8tAM-U251_1	U251	7.8tAM	F	4	96	6	1.73	0.9
	180208_7.8tAM-U251_1	U251	7.8tAM	F	5	72	6	1.58	0.82
	180208_7.8tAM-U251_1	U251	7.8tAM	F	6	54	6	1.51	0.78
	180208_7.8tAM-U251_1	U251	7.8tAM	F	7	39	6	1.63	0.85
	180208_7.8tAM-U251_1	U251	7.8tAM	F	8	29	6	1.71	0.89
	180208_7.8tAM-U251_1	U251	7.8tAM	F	9	21	6	1.64	0.85
	180208_7.8tAM-U251_1	U251	7.8tAM	F	10	17	6	1.84	0.95
	180208_7.8tAM-U251_1	U251	7.8tAM	F	11	17	6	1.8	0.93
	180208_7.8tAM-U251_1	U251	7.8tAM	G	2	156	6	1.57	0.81
	180208_7.8tAM-U251_1	U251	7.8tAM	G	3	126	6	1.52	0.79
	180208_7.8tAM-U251_1	U251	7.8tAM	G	4	96	6	1.49	0.77
	180208_7.8tAM-U251_1	U251	7.8tAM	G	5	72	6	1.45	0.75
	180208_7.8tAM-U251_1	U251	7.8tAM	G	6	54	6	1.64	0.85
	180208_7.8tAM-U251_1	U251	7.8tAM	G	7	39	6	1.68	0.87
	180208_7.8tAM-U251_1	U251	7.8tAM	G	8	29	6	1.7	0.88
	180208_7.8tAM-U251_1	U251	7.8tAM	G	9	21	6	1.59	0.83
	180208_7.8tAM-U251_1	U251	7.8tAM	G	10	17	6	1.78	0.92
	180208_7.8tAM-U251_1	U251	7.8tAM	G	11	17	6	1.83	0.95
	180208_7.8tAM-U251_1	U251	7.8tAM	D	5 (CTRL)	42.64	~ 1 µTrms	1.89	0.98
	180208_7.8tAM-U251_1	U251	7.8tAM	E	5 (CTRL)	41.67	~ 1 µTrms	2.032	1.05
	180208_7.8tAM-U251_1	U251	7.8tAM	D	6 (CTRL)	40.34	~ 1 µTrms	2.051	1.06
	180208_7.8tAM-U251_1	U251	7.8tAM	E	6 (CTRL)	41.99	~ 1 µTrms	1.935	1
	180208_7.8tAM-U251_1	U251	7.8tAM	D	7 (CTRL)	41.61	~ 1 µTrms	1.885	0.98
	180208_7.8tAM-U251_1	U251	7.8tAM	E	7 (CTRL)	42.3	~ 1 µTrms	1.803	0.93
	180208_7.8tAM-U251_1	U251	7.8tAM	D	8 (CTRL)	42.4	~ 1 µTrms	2.023	1.05
	180208_7.8tAM-U251_1	U251	7.8tAM	E	8 (CTRL)	40.95	~ 1 µTrms	1.811	0.94
	180212_7.8tAM-U251_2	U251	7.8tAM	B	2	156	24	1.36	0.95
	180212_7.8tAM-U251_2	U251	7.8tAM	B	3	126	24	1.17	0.82
	180212_7.8tAM-U251_2	U251	7.8tAM	B	4	96	24	0.97	0.68
	180212_7.8tAM-U251_2	U251	7.8tAM	B	5	72	24	0.99	0.7
	180212_7.8tAM-U251_2	U251	7.8tAM	B	6	54	24	1.09	0.77
	180212_7.8tAM-U251_2	U251	7.8tAM	B	7	39	24	1.03	0.73
	180212_7.8tAM-U251_2	U251	7.8tAM	B	8	29	24	1.01	0.71
	180212_7.8tAM-U251_2	U251	7.8tAM	B	9	21	24	1.37	0.96
	180212_7.8tAM-U251_2	U251	7.8tAM	B	10	17	24	1.23	0.87
	180212_7.8tAM-U251_2	U251	7.8tAM	B	11	17	24	1.24	0.87
	180212_7.8tAM-U251_2	U251	7.8tAM	C	2	156	17	1.41	0.99
	180212_7.8tAM-U251_2	U251	7.8tAM	C	3	126	17	1.21	0.85
	180212_7.8tAM-U251_2	U251	7.8tAM	C	4	96	17	1.12	0.79
	180212_7.8tAM-U251_2	U251	7.8tAM	C	5	72	17	0.99	0.7
	180212_7.8tAM-U251_2	U251	7.8tAM	C	6	54	17	1.24	0.87
	180212_7.8tAM-U251_2	U251	7.8tAM	C	7	39	17	1.18	0.83
	180212_7.8tAM-U251_2	U251	7.8tAM	C	8	29	17	1.1	0.77
	180212_7.8tAM-U251_2	U251	7.8tAM	C	9	21	17	0.98	0.69
	180212_7.8tAM-U251_2	U251	7.8tAM	C	10	17	17	1.15	0.81
	180212_7.8tAM-U251_2	U251	7.8tAM	C	11	17	17	1.06	0.75
	180212_7.8tAM-U251_2	U251	7.8tAM	D	2	156	13	1.48	1.04
	180212_7.8tAM-U251_2	U251	7.8tAM	D	3	126	13	1.21	0.85
	180212_7.8tAM-U251_2	U251	7.8tAM	D	4	96	13	1.11	0.78
	180212_7.8tAM-U251_2	U251	7.8tAM	D	5	72	13	0.97	0.68
	180212_7.8tAM-U251_2	U251	7.8tAM	D	6	54	13	1.21	0.85
	180212_7.8tAM-U251_2	U251	7.8tAM	D	7	39	13	1.24	0.87
	180212_7.8tAM-U251_2	U251	7.8tAM	D	8	29	13	1.14	0.81
	180212_7.8tAM-U251_2	U251	7.8tAM	D	9	21	13	1.13	0.79
	180212_7.8tAM-U251_2	U251	7.8tAM	D	10	17	13	1.13	0.79
	180212_7.8tAM-U251_2	U251	7.8tAM	D	11	17	13	1	0.7
	180212_7.8tAM-U251_2	U251	7.8tAM	E	2	156	10	1.22	0.86
	180212_7.8tAM-U251_2	U251	7.8tAM	E	3	126	10	1.13	0.8
	180212_7.8tAM-U251_2	U251	7.8tAM	E	4	96	10	1.24	0.87
	180212_7.8tAM-U251_2	U251	7.8tAM	E	5	72	10	1.36	0.96
	180212_7.8tAM-U251_2	U251	7.8tAM	E	6	54	10	1.24	0.87
	180212_7.8tAM-U251_2	U251	7.8tAM	E	7	39	10	1.31	0.92
	180212_7.8tAM-U251_2	U251	7.8tAM	E	8	29	10	1.15	0.81
	180212_7.8tAM-U251_2	U251	7.8tAM	E	9	21	10	1.05	0.74
	180212_7.8tAM-U251_2	U251	7.8tAM	E	10	17	10	0.9	0.63
	180212_7.8tAM-U251_2	U251	7.8tAM	E	11	17	10	1.01	0.71
	180212_7.8tAM-U251_2	U251	7.8tAM	F	2	156	6	1.31	0.92
	180212_7.8tAM-U251_2	U251	7.8tAM	F	3	126	6	1.22	0.86
	180212_7.8tAM-U251_2	U251	7.8tAM	F	4	96	6	1.3	0.92
	180212_7.8tAM-U251_2	U251	7.8tAM	F	5	72	6	1.15	0.81
	180212_7.8tAM-U251_2	U251	7.8tAM	F	6	54	6	1.12	0.79
	180212_7.8tAM-U251_2	U251	7.8tAM	F	7	39	6	1.23	0.86
	180212_7.8tAM-U251_2	U251	7.8tAM	F	8	29	6	1.08	0.76
	180212_7.8tAM-U251_2	U251	7.8tAM	F	9	21	6	1	0.7
	180212_7.8tAM-U251_2	U251	7.8tAM	F	10	17	6	0.89	0.63
	180212_7.8tAM-U251_2	U251	7.8tAM	F	11	17	6	0.91	0.64
	180212_7.8tAM-U251_2	U251	7.8tAM	G	2	156	6	0.85	0.6
	180212_7.8tAM-U251_2	U251	7.8tAM	G	3	126	6	1.27	0.89
	180212_7.8tAM-U251_2	U251	7.8tAM	G	4	96	6	0.98	0.69
	180212_7.8tAM-U251_2	U251	7.8tAM	G	5	72	6	1.17	0.82
	180212_7.8tAM-U251_2	U251	7.8tAM	G	6	54	6	1.02	0.72
	180212_7.8tAM-U251_2	U251	7.8tAM	G	7	39	6	1.1	0.78
	180212_7.8tAM-U251_2	U251	7.8tAM	G	8	29	6	1.11	0.78
	180212_7.8tAM-U251_2	U251	7.8tAM	G	9	21	6	1.12	0.79
	180212_7.8tAM-U251_2	U251	7.8tAM	G	10	17	6	1.21	0.85
	180212_7.8tAM-U251_2	U251	7.8tAM	G	11	17	6	1.21	0.85
	180212_7.8tAM-U251_2	U251	7.8tAM	D	5 (CTRL)	42.64	~ 1 µTrms	1.378	0.97
	180212_7.8tAM-U251_2	U251	7.8tAM	E	5 (CTRL)	41.67	~ 1 µTrms	1.341	0.94
	180212_7.8tAM-U251_2	U251	7.8tAM	D	6 (CTRL)	40.34	~ 1 µTrms	1.571	1.11
	180212_7.8tAM-U251_2	U251	7.8tAM	E	6 (CTRL)	41.99	~ 1 µTrms	1.583	1.12
	180212_7.8tAM-U251_2	U251	7.8tAM	D	7 (CTRL)	41.61	~ 1 µTrms	1.344	0.95
	180212_7.8tAM-U251_2	U251	7.8tAM	E	7 (CTRL)	42.3	~ 1 µTrms	1.447	1.02
	180212_7.8tAM-U251_2	U251	7.8tAM	D	8 (CTRL)	42.4	~ 1 µTrms	1.201	0.85
	180212_7.8tAM-U251_2	U251	7.8tAM	E	8 (CTRL)	40.95	~ 1 µTrms	1.492	1.05
	180216_7.8tAM-U251_3	U251	7.8tAM	B	2	156	24	1.62	0.96
	180216_7.8tAM-U251_3	U251	7.8tAM	B	3	126	24	1.49	0.89
	180216_7.8tAM-U251_3	U251	7.8tAM	B	4	96	24	1.42	0.84
	180216_7.8tAM-U251_3	U251	7.8tAM	B	5	72	24	1.49	0.88
	180216_7.8tAM-U251_3	U251	7.8tAM	B	6	54	24	1.65	0.98
	180216_7.8tAM-U251_3	U251	7.8tAM	B	7	39	24	1.54	0.92
	180216_7.8tAM-U251_3	U251	7.8tAM	B	8	29	24	1.54	0.92
	180216_7.8tAM-U251_3	U251	7.8tAM	B	9	21	24	1.54	0.92
	180216_7.8tAM-U251_3	U251	7.8tAM	B	10	17	24	1.64	0.97
	180216_7.8tAM-U251_3	U251	7.8tAM	B	11	17	24	1.55	0.92
	180216_7.8tAM-U251_3	U251	7.8tAM	C	2	156	17	1.64	0.98
	180216_7.8tAM-U251_3	U251	7.8tAM	C	3	126	17	1.65	0.98
	180216_7.8tAM-U251_3	U251	7.8tAM	C	4	96	17	1.58	0.94
	180216_7.8tAM-U251_3	U251	7.8tAM	C	5	72	17	1.46	0.87
	180216_7.8tAM-U251_3	U251	7.8tAM	C	6	54	17	1.53	0.91
	180216_7.8tAM-U251_3	U251	7.8tAM	C	7	39	17	1.55	0.92
	180216_7.8tAM-U251_3	U251	7.8tAM	C	8	29	17	1.62	0.96
	180216_7.8tAM-U251_3	U251	7.8tAM	C	9	21	17	1.62	0.96
	180216_7.8tAM-U251_3	U251	7.8tAM	C	10	17	17	1.63	0.97
	180216_7.8tAM-U251_3	U251	7.8tAM	C	11	17	17	1.69	1.01
	180216_7.8tAM-U251_3	U251	7.8tAM	D	2	156	13	1.65	0.98
	180216_7.8tAM-U251_3	U251	7.8tAM	D	3	126	13	1.55	0.92
	180216_7.8tAM-U251_3	U251	7.8tAM	D	4	96	13	1.58	0.94
	180216_7.8tAM-U251_3	U251	7.8tAM	D	5	72	13	1.46	0.87
	180216_7.8tAM-U251_3	U251	7.8tAM	D	6	54	13	1.47	0.87
	180216_7.8tAM-U251_3	U251	7.8tAM	D	7	39	13	1.53	0.91
	180216_7.8tAM-U251_3	U251	7.8tAM	D	8	29	13	1.56	0.93
	180216_7.8tAM-U251_3	U251	7.8tAM	D	9	21	13	1.42	0.84
	180216_7.8tAM-U251_3	U251	7.8tAM	D	10	17	13	1.23	0.73
	180216_7.8tAM-U251_3	U251	7.8tAM	D	11	17	13	1.56	0.93
	180216_7.8tAM-U251_3	U251	7.8tAM	E	2	156	10	1.67	0.99
	180216_7.8tAM-U251_3	U251	7.8tAM	E	3	126	10	1.57	0.94
	180216_7.8tAM-U251_3	U251	7.8tAM	E	4	96	10	1.6	0.95
	180216_7.8tAM-U251_3	U251	7.8tAM	E	5	72	10	1.57	0.94
	180216_7.8tAM-U251_3	U251	7.8tAM	E	6	54	10	1.55	0.92
	180216_7.8tAM-U251_3	U251	7.8tAM	E	7	39	10	1.51	0.9
	180216_7.8tAM-U251_3	U251	7.8tAM	E	8	29	10	1.34	0.8
	180216_7.8tAM-U251_3	U251	7.8tAM	E	9	21	10	1.26	0.75
	180216_7.8tAM-U251_3	U251	7.8tAM	E	10	17	10	1.24	0.74
	180216_7.8tAM-U251_3	U251	7.8tAM	E	11	17	10	1.25	0.74
	180216_7.8tAM-U251_3	U251	7.8tAM	F	2	156	6	1.54	0.91
	180216_7.8tAM-U251_3	U251	7.8tAM	F	3	126	6	1.61	0.96
	180216_7.8tAM-U251_3	U251	7.8tAM	F	4	96	6	1.57	0.94
	180216_7.8tAM-U251_3	U251	7.8tAM	F	5	72	6	1.61	0.96
	180216_7.8tAM-U251_3	U251	7.8tAM	F	6	54	6	1.32	0.78
	180216_7.8tAM-U251_3	U251	7.8tAM	F	7	39	6	1.73	1.03
	180216_7.8tAM-U251_3	U251	7.8tAM	F	8	29	6	1.45	0.86
	180216_7.8tAM-U251_3	U251	7.8tAM	F	9	21	6	1.37	0.82
	180216_7.8tAM-U251_3	U251	7.8tAM	F	10	17	6	1.36	0.81
	180216_7.8tAM-U251_3	U251	7.8tAM	F	11	17	6	1.38	0.82
	180216_7.8tAM-U251_3	U251	7.8tAM	G	2	156	6	1.46	0.87
	180216_7.8tAM-U251_3	U251	7.8tAM	G	3	126	6	1.75	1.04
	180216_7.8tAM-U251_3	U251	7.8tAM	G	4	96	6	1.55	0.92
	180216_7.8tAM-U251_3	U251	7.8tAM	G	5	72	6	1.23	0.73
	180216_7.8tAM-U251_3	U251	7.8tAM	G	6	54	6	1.34	0.8
	180216_7.8tAM-U251_3	U251	7.8tAM	G	7	39	6	1.33	0.79
	180216_7.8tAM-U251_3	U251	7.8tAM	G	8	29	6	1.55	0.92
	180216_7.8tAM-U251_3	U251	7.8tAM	G	9	21	6	1.14	0.68
	180216_7.8tAM-U251_3	U251	7.8tAM	G	10	17	6	1.45	0.86
	180216_7.8tAM-U251_3	U251	7.8tAM	G	11	17	6	1.56	0.93
	180216_7.8tAM-U251_3	U251	7.8tAM	D	5 (CTRL)	42.64	~ 1 µTrms	1.822	1.08
	180216_7.8tAM-U251_3	U251	7.8tAM	E	5 (CTRL)	41.67	~ 1 µTrms	1.444	0.86
	180216_7.8tAM-U251_3	U251	7.8tAM	D	6 (CTRL)	40.34	~ 1 µTrms	1.726	1.03
	180216_7.8tAM-U251_3	U251	7.8tAM	E	6 (CTRL)	41.99	~ 1 µTrms	1.587	0.94
	180216_7.8tAM-U251_3	U251	7.8tAM	D	7 (CTRL)	41.61	~ 1 µTrms	1.466	0.87
	180216_7.8tAM-U251_3	U251	7.8tAM	E	7 (CTRL)	42.3	~ 1 µTrms	1.69	1.01
	180216_7.8tAM-U251_3	U251	7.8tAM	D	8 (CTRL)	42.4	~ 1 µTrms	2.02	1.2
	180216_7.8tAM-U251_3	U251	7.8tAM	E	8 (CTRL)	40.95	~ 1 µTrms	1.692	1.01
	180222_7.8tAM-MDA-MB-231_1	MDA-MB-231	7.8tAM	B	2	156	24	1.01	1.04
	180222_7.8tAM-MDA-MB-231_1	MDA-MB-231	7.8tAM	B	3	126	24	0.94	0.96
	180222_7.8tAM-MDA-MB-231_1	MDA-MB-231	7.8tAM	B	4	96	24	0.85	0.87
	180222_7.8tAM-MDA-MB-231_1	MDA-MB-231	7.8tAM	B	5	72	24	0.87	0.89
	180222_7.8tAM-MDA-MB-231_1	MDA-MB-231	7.8tAM	B	6	54	24	0.92	0.94
	180222_7.8tAM-MDA-MB-231_1	MDA-MB-231	7.8tAM	B	7	39	24	0.88	0.9
	180222_7.8tAM-MDA-MB-231_1	MDA-MB-231	7.8tAM	B	8	29	24	0.89	0.91
	180222_7.8tAM-MDA-MB-231_1	MDA-MB-231	7.8tAM	B	9	21	24	0.96	0.98
	180222_7.8tAM-MDA-MB-231_1	MDA-MB-231	7.8tAM	B	10	17	24	0.88	0.9
	180222_7.8tAM-MDA-MB-231_1	MDA-MB-231	7.8tAM	B	11	17	24	0.9	0.92
	180222_7.8tAM-MDA-MB-231_1	MDA-MB-231	7.8tAM	C	2	156	17	1	1.02
	180222_7.8tAM-MDA-MB-231_1	MDA-MB-231	7.8tAM	C	3	126	17	0.99	1.02
	180222_7.8tAM-MDA-MB-231_1	MDA-MB-231	7.8tAM	C	4	96	17	0.89	0.91
	180222_7.8tAM-MDA-MB-231_1	MDA-MB-231	7.8tAM	C	5	72	17	0.94	0.96
	180222_7.8tAM-MDA-MB-231_1	MDA-MB-231	7.8tAM	C	6	54	17	0.96	0.98
	180222_7.8tAM-MDA-MB-231_1	MDA-MB-231	7.8tAM	C	7	39	17	0.9	0.92
	180222_7.8tAM-MDA-MB-231_1	MDA-MB-231	7.8tAM	C	8	29	17	0.9	0.92
	180222_7.8tAM-MDA-MB-231_1	MDA-MB-231	7.8tAM	C	9	21	17	0.82	0.84
	180222_7.8tAM-MDA-MB-231_1	MDA-MB-231	7.8tAM	C	10	17	17	0.87	0.89
	180222_7.8tAM-MDA-MB-231_1	MDA-MB-231	7.8tAM	C	11	17	17	0.81	0.83
	180222_7.8tAM-MDA-MB-231_1	MDA-MB-231	7.8tAM	D	2	156	13	0.94	0.96
	180222_7.8tAM-MDA-MB-231_1	MDA-MB-231	7.8tAM	D	3	126	13	0.9	0.92
	180222_7.8tAM-MDA-MB-231_1	MDA-MB-231	7.8tAM	D	4	96	13	0.82	0.84
	180222_7.8tAM-MDA-MB-231_1	MDA-MB-231	7.8tAM	D	5	72	13	0.9	0.92
	180222_7.8tAM-MDA-MB-231_1	MDA-MB-231	7.8tAM	D	6	54	13	0.9	0.92
	180222_7.8tAM-MDA-MB-231_1	MDA-MB-231	7.8tAM	D	7	39	13	0.84	0.86
	180222_7.8tAM-MDA-MB-231_1	MDA-MB-231	7.8tAM	D	8	29	13	0.91	0.94
	180222_7.8tAM-MDA-MB-231_1	MDA-MB-231	7.8tAM	D	9	21	13	0.89	0.91
	180222_7.8tAM-MDA-MB-231_1	MDA-MB-231	7.8tAM	D	10	17	13	0.84	0.86
	180222_7.8tAM-MDA-MB-231_1	MDA-MB-231	7.8tAM	D	11	17	13	0.8	0.82
	180222_7.8tAM-MDA-MB-231_1	MDA-MB-231	7.8tAM	E	2	156	10	0.97	0.99
	180222_7.8tAM-MDA-MB-231_1	MDA-MB-231	7.8tAM	E	3	126	10	0.85	0.87
	180222_7.8tAM-MDA-MB-231_1	MDA-MB-231	7.8tAM	E	4	96	10	0.86	0.88
	180222_7.8tAM-MDA-MB-231_1	MDA-MB-231	7.8tAM	E	5	72	10	0.82	0.84
	180222_7.8tAM-MDA-MB-231_1	MDA-MB-231	7.8tAM	E	6	54	10	0.88	0.9
	180222_7.8tAM-MDA-MB-231_1	MDA-MB-231	7.8tAM	E	7	39	10	0.87	0.89
	180222_7.8tAM-MDA-MB-231_1	MDA-MB-231	7.8tAM	E	8	29	10	0.89	0.91
	180222_7.8tAM-MDA-MB-231_1	MDA-MB-231	7.8tAM	E	9	21	10	0.86	0.88
	180222_7.8tAM-MDA-MB-231_1	MDA-MB-231	7.8tAM	E	10	17	10	0.82	0.84
	180222_7.8tAM-MDA-MB-231_1	MDA-MB-231	7.8tAM	E	11	17	10	0.85	0.86
	180222_7.8tAM-MDA-MB-231_1	MDA-MB-231	7.8tAM	F	2	156	6	0.97	0.99
	180222_7.8tAM-MDA-MB-231_1	MDA-MB-231	7.8tAM	F	3	126	6	0.85	0.87
	180222_7.8tAM-MDA-MB-231_1	MDA-MB-231	7.8tAM	F	4	96	6	0.85	0.87
	180222_7.8tAM-MDA-MB-231_1	MDA-MB-231	7.8tAM	F	5	72	6	0.85	0.86
	180222_7.8tAM-MDA-MB-231_1	MDA-MB-231	7.8tAM	F	6	54	6	0.84	0.86
	180222_7.8tAM-MDA-MB-231_1	MDA-MB-231	7.8tAM	F	7	39	6	0.88	0.9
	180222_7.8tAM-MDA-MB-231_1	MDA-MB-231	7.8tAM	F	8	29	6	0.94	0.96
	180222_7.8tAM-MDA-MB-231_1	MDA-MB-231	7.8tAM	F	9	21	6	0.95	0.97
	180222_7.8tAM-MDA-MB-231_1	MDA-MB-231	7.8tAM	F	10	17	6	0.85	0.87
	180222_7.8tAM-MDA-MB-231_1	MDA-MB-231	7.8tAM	F	11	17	6	0.81	0.82
	180222_7.8tAM-MDA-MB-231_1	MDA-MB-231	7.8tAM	G	2	156	6	0.91	0.93
	180222_7.8tAM-MDA-MB-231_1	MDA-MB-231	7.8tAM	G	3	126	6	0.92	0.94
	180222_7.8tAM-MDA-MB-231_1	MDA-MB-231	7.8tAM	G	4	96	6	0.88	0.9
	180222_7.8tAM-MDA-MB-231_1	MDA-MB-231	7.8tAM	G	5	72	6	0.93	0.96
	180222_7.8tAM-MDA-MB-231_1	MDA-MB-231	7.8tAM	G	6	54	6	0.97	0.99
	180222_7.8tAM-MDA-MB-231_1	MDA-MB-231	7.8tAM	G	7	39	6	0.87	0.89
	180222_7.8tAM-MDA-MB-231_1	MDA-MB-231	7.8tAM	G	8	29	6	0.91	0.93
	180222_7.8tAM-MDA-MB-231_1	MDA-MB-231	7.8tAM	G	9	21	6	0.89	0.91
	180222_7.8tAM-MDA-MB-231_1	MDA-MB-231	7.8tAM	G	10	17	6	0.84	0.86
	180222_7.8tAM-MDA-MB-231_1	MDA-MB-231	7.8tAM	G	11	17	6	0.87	0.89
	180222_7.8tAM-MDA-MB-231_1	MDA-MB-231	7.8tAM	D	5 (CTRL)	42.64	~ 1 µTrms	0.93	0.95
	180222_7.8tAM-MDA-MB-231_1	MDA-MB-231	7.8tAM	E	5 (CTRL)	41.67	~ 1 µTrms	0.967	0.99
	180222_7.8tAM-MDA-MB-231_1	MDA-MB-231	7.8tAM	D	6 (CTRL)	40.34	~ 1 µTrms	0.959	0.98
	180222_7.8tAM-MDA-MB-231_1	MDA-MB-231	7.8tAM	E	6 (CTRL)	41.99	~ 1 µTrms	0.931	0.95
	180222_7.8tAM-MDA-MB-231_1	MDA-MB-231	7.8tAM	D	7 (CTRL)	41.61	~ 1 µTrms	1.002	1.03
	180222_7.8tAM-MDA-MB-231_1	MDA-MB-231	7.8tAM	E	7 (CTRL)	42.3	~ 1 µTrms	1.049	1.07
	180222_7.8tAM-MDA-MB-231_1	MDA-MB-231	7.8tAM	D	8 (CTRL)	42.4	~ 1 µTrms	1.004	1.03
	180222_7.8tAM-MDA-MB-231_1	MDA-MB-231	7.8tAM	E	8 (CTRL)	40.95	~ 1 µTrms	0.977	1
	180226_7.8tAM-MDA-MB-231_2	MDA-MB-231	7.8tAM	B	2	156	24	0.75	0.95
	180226_7.8tAM-MDA-MB-231_2	MDA-MB-231	7.8tAM	B	3	126	24	0.75	0.96
	180226_7.8tAM-MDA-MB-231_2	MDA-MB-231	7.8tAM	B	4	96	24	0.76	0.96
	180226_7.8tAM-MDA-MB-231_2	MDA-MB-231	7.8tAM	B	5	72	24	0.79	1
	180226_7.8tAM-MDA-MB-231_2	MDA-MB-231	7.8tAM	B	6	54	24	0.82	1.04
	180226_7.8tAM-MDA-MB-231_2	MDA-MB-231	7.8tAM	B	7	39	24	0.76	0.96
	180226_7.8tAM-MDA-MB-231_2	MDA-MB-231	7.8tAM	B	8	29	24	0.81	1.02
	180226_7.8tAM-MDA-MB-231_2	MDA-MB-231	7.8tAM	B	9	21	24	0.8	1.02
	180226_7.8tAM-MDA-MB-231_2	MDA-MB-231	7.8tAM	B	10	17	24	0.85	1.08
	180226_7.8tAM-MDA-MB-231_2	MDA-MB-231	7.8tAM	B	11	17	24	0.82	1.04
	180226_7.8tAM-MDA-MB-231_2	MDA-MB-231	7.8tAM	C	2	156	17	0.73	0.93
	180226_7.8tAM-MDA-MB-231_2	MDA-MB-231	7.8tAM	C	3	126	17	0.81	1.03
	180226_7.8tAM-MDA-MB-231_2	MDA-MB-231	7.8tAM	C	4	96	17	0.82	1.05
	180226_7.8tAM-MDA-MB-231_2	MDA-MB-231	7.8tAM	C	5	72	17	0.79	1
	180226_7.8tAM-MDA-MB-231_2	MDA-MB-231	7.8tAM	C	6	54	17	0.76	0.96
	180226_7.8tAM-MDA-MB-231_2	MDA-MB-231	7.8tAM	C	7	39	17	0.74	0.95
	180226_7.8tAM-MDA-MB-231_2	MDA-MB-231	7.8tAM	C	8	29	17	0.79	1.01
	180226_7.8tAM-MDA-MB-231_2	MDA-MB-231	7.8tAM	C	9	21	17	0.8	1.02
	180226_7.8tAM-MDA-MB-231_2	MDA-MB-231	7.8tAM	C	10	17	17	0.83	1.06
	180226_7.8tAM-MDA-MB-231_2	MDA-MB-231	7.8tAM	C	11	17	17	0.82	1.04
	180226_7.8tAM-MDA-MB-231_2	MDA-MB-231	7.8tAM	D	2	156	13	0.73	0.93
	180226_7.8tAM-MDA-MB-231_2	MDA-MB-231	7.8tAM	D	3	126	13	0.8	1.01
	180226_7.8tAM-MDA-MB-231_2	MDA-MB-231	7.8tAM	D	4	96	13	0.75	0.95
	180226_7.8tAM-MDA-MB-231_2	MDA-MB-231	7.8tAM	D	5	72	13	0.72	0.91
	180226_7.8tAM-MDA-MB-231_2	MDA-MB-231	7.8tAM	D	6	54	13	0.71	0.9
	180226_7.8tAM-MDA-MB-231_2	MDA-MB-231	7.8tAM	D	7	39	13	0.71	0.9
	180226_7.8tAM-MDA-MB-231_2	MDA-MB-231	7.8tAM	D	8	29	13	0.75	0.95
	180226_7.8tAM-MDA-MB-231_2	MDA-MB-231	7.8tAM	D	9	21	13	0.74	0.94
	180226_7.8tAM-MDA-MB-231_2	MDA-MB-231	7.8tAM	D	10	17	13	0.84	1.07
	180226_7.8tAM-MDA-MB-231_2	MDA-MB-231	7.8tAM	D	11	17	13	0.81	1.03
	180226_7.8tAM-MDA-MB-231_2	MDA-MB-231	7.8tAM	E	2	156	10	0.74	0.94
	180226_7.8tAM-MDA-MB-231_2	MDA-MB-231	7.8tAM	E	3	126	10	0.75	0.95
	180226_7.8tAM-MDA-MB-231_2	MDA-MB-231	7.8tAM	E	4	96	10	0.72	0.92
	180226_7.8tAM-MDA-MB-231_2	MDA-MB-231	7.8tAM	E	5	72	10	0.75	0.95
	180226_7.8tAM-MDA-MB-231_2	MDA-MB-231	7.8tAM	E	6	54	10	0.67	0.86
	180226_7.8tAM-MDA-MB-231_2	MDA-MB-231	7.8tAM	E	7	39	10	0.68	0.87
	180226_7.8tAM-MDA-MB-231_2	MDA-MB-231	7.8tAM	E	8	29	10	0.71	0.91
	180226_7.8tAM-MDA-MB-231_2	MDA-MB-231	7.8tAM	E	9	21	10	0.78	1
	180226_7.8tAM-MDA-MB-231_2	MDA-MB-231	7.8tAM	E	10	17	10	0.79	1
	180226_7.8tAM-MDA-MB-231_2	MDA-MB-231	7.8tAM	E	11	17	10	0.86	1.09
	180226_7.8tAM-MDA-MB-231_2	MDA-MB-231	7.8tAM	F	2	156	6	0.74	0.94
	180226_7.8tAM-MDA-MB-231_2	MDA-MB-231	7.8tAM	F	3	126	6	0.72	0.92
	180226_7.8tAM-MDA-MB-231_2	MDA-MB-231	7.8tAM	F	4	96	6	0.71	0.9
	180226_7.8tAM-MDA-MB-231_2	MDA-MB-231	7.8tAM	F	5	72	6	0.73	0.93
	180226_7.8tAM-MDA-MB-231_2	MDA-MB-231	7.8tAM	F	6	54	6	0.7	0.89
	180226_7.8tAM-MDA-MB-231_2	MDA-MB-231	7.8tAM	F	7	39	6	0.74	0.95
	180226_7.8tAM-MDA-MB-231_2	MDA-MB-231	7.8tAM	F	8	29	6	0.73	0.93
	180226_7.8tAM-MDA-MB-231_2	MDA-MB-231	7.8tAM	F	9	21	6	0.76	0.97
	180226_7.8tAM-MDA-MB-231_2	MDA-MB-231	7.8tAM	F	10	17	6	0.8	1.01
	180226_7.8tAM-MDA-MB-231_2	MDA-MB-231	7.8tAM	F	11	17	6	0.8	1.02
	180226_7.8tAM-MDA-MB-231_2	MDA-MB-231	7.8tAM	G	2	156	6	0.73	0.92
	180226_7.8tAM-MDA-MB-231_2	MDA-MB-231	7.8tAM	G	3	126	6	0.72	0.92
	180226_7.8tAM-MDA-MB-231_2	MDA-MB-231	7.8tAM	G	4	96	6	0.75	0.96
	180226_7.8tAM-MDA-MB-231_2	MDA-MB-231	7.8tAM	G	5	72	6	0.69	0.88
	180226_7.8tAM-MDA-MB-231_2	MDA-MB-231	7.8tAM	G	6	54	6	0.72	0.91
	180226_7.8tAM-MDA-MB-231_2	MDA-MB-231	7.8tAM	G	7	39	6	0.76	0.97
	180226_7.8tAM-MDA-MB-231_2	MDA-MB-231	7.8tAM	G	8	29	6	0.72	0.92
	180226_7.8tAM-MDA-MB-231_2	MDA-MB-231	7.8tAM	G	9	21	6	0.73	0.93
	180226_7.8tAM-MDA-MB-231_2	MDA-MB-231	7.8tAM	G	10	17	6	0.73	0.92
	180226_7.8tAM-MDA-MB-231_2	MDA-MB-231	7.8tAM	G	11	17	6	0.78	0.99
	180226_7.8tAM-MDA-MB-231_2	MDA-MB-231	7.8tAM	D	5 (CTRL)	42.64	~ 1 µTrms	0.815	1.04
	180226_7.8tAM-MDA-MB-231_2	MDA-MB-231	7.8tAM	E	5 (CTRL)	41.67	~ 1 µTrms	0.75	0.95
	180226_7.8tAM-MDA-MB-231_2	MDA-MB-231	7.8tAM	D	6 (CTRL)	40.34	~ 1 µTrms	0.808	1.03
	180226_7.8tAM-MDA-MB-231_2	MDA-MB-231	7.8tAM	E	6 (CTRL)	41.99	~ 1 µTrms	0.801	1.02
	180226_7.8tAM-MDA-MB-231_2	MDA-MB-231	7.8tAM	D	7 (CTRL)	41.61	~ 1 µTrms	0.815	1.04
	180226_7.8tAM-MDA-MB-231_2	MDA-MB-231	7.8tAM	E	7 (CTRL)	42.3	~ 1 µTrms	0.78	0.99
	180226_7.8tAM-MDA-MB-231_2	MDA-MB-231	7.8tAM	D	8 (CTRL)	42.4	~ 1 µTrms	0.759	0.97
	180226_7.8tAM-MDA-MB-231_2	MDA-MB-231	7.8tAM	E	8 (CTRL)	40.95	~ 1 µTrms	0.759	0.97
	180308_7.8tAM-MDA-MB-231_3	MDA-MB-231	7.8tAM	B	2	156	24	0.7	1.05
	180308_7.8tAM-MDA-MB-231_3	MDA-MB-231	7.8tAM	B	3	126	24	0.7	1.05
	180308_7.8tAM-MDA-MB-231_3	MDA-MB-231	7.8tAM	B	4	96	24	0.64	0.96
	180308_7.8tAM-MDA-MB-231_3	MDA-MB-231	7.8tAM	B	5	72	24	0.69	1.04
	180308_7.8tAM-MDA-MB-231_3	MDA-MB-231	7.8tAM	B	6	54	24	0.64	0.96
	180308_7.8tAM-MDA-MB-231_3	MDA-MB-231	7.8tAM	B	7	39	24	0.75	1.12
	180308_7.8tAM-MDA-MB-231_3	MDA-MB-231	7.8tAM	B	8	29	24	0.74	1.1
	180308_7.8tAM-MDA-MB-231_3	MDA-MB-231	7.8tAM	B	9	21	24	0.76	1.14
	180308_7.8tAM-MDA-MB-231_3	MDA-MB-231	7.8tAM	B	10	17	24	0.77	1.16
	180308_7.8tAM-MDA-MB-231_3	MDA-MB-231	7.8tAM	B	11	17	24	0.84	1.25
	180308_7.8tAM-MDA-MB-231_3	MDA-MB-231	7.8tAM	C	2	156	17	0.7	1.05
	180308_7.8tAM-MDA-MB-231_3	MDA-MB-231	7.8tAM	C	3	126	17	0.74	1.11
	180308_7.8tAM-MDA-MB-231_3	MDA-MB-231	7.8tAM	C	4	96	17	0.69	1.04
	180308_7.8tAM-MDA-MB-231_3	MDA-MB-231	7.8tAM	C	5	72	17	0.65	0.98
	180308_7.8tAM-MDA-MB-231_3	MDA-MB-231	7.8tAM	C	6	54	17	0.62	0.93
	180308_7.8tAM-MDA-MB-231_3	MDA-MB-231	7.8tAM	C	7	39	17	0.71	1.06
	180308_7.8tAM-MDA-MB-231_3	MDA-MB-231	7.8tAM	C	8	29	17	0.69	1.03
	180308_7.8tAM-MDA-MB-231_3	MDA-MB-231	7.8tAM	C	9	21	17	0.73	1.09
	180308_7.8tAM-MDA-MB-231_3	MDA-MB-231	7.8tAM	C	10	17	17	0.77	1.16
	180308_7.8tAM-MDA-MB-231_3	MDA-MB-231	7.8tAM	C	11	17	17	0.75	1.13
	180308_7.8tAM-MDA-MB-231_3	MDA-MB-231	7.8tAM	D	2	156	13	0.68	1.01
	180308_7.8tAM-MDA-MB-231_3	MDA-MB-231	7.8tAM	D	3	126	13	0.72	1.08
	180308_7.8tAM-MDA-MB-231_3	MDA-MB-231	7.8tAM	D	4	96	13	0.65	0.98
	180308_7.8tAM-MDA-MB-231_3	MDA-MB-231	7.8tAM	D	5	72	13	0.63	0.94
	180308_7.8tAM-MDA-MB-231_3	MDA-MB-231	7.8tAM	D	6	54	13	0.62	0.93
	180308_7.8tAM-MDA-MB-231_3	MDA-MB-231	7.8tAM	D	7	39	13	0.67	1
	180308_7.8tAM-MDA-MB-231_3	MDA-MB-231	7.8tAM	D	8	29	13	0.71	1.06
	180308_7.8tAM-MDA-MB-231_3	MDA-MB-231	7.8tAM	D	9	21	13	0.74	1.11
	180308_7.8tAM-MDA-MB-231_3	MDA-MB-231	7.8tAM	D	10	17	13	0.68	1.02
	180308_7.8tAM-MDA-MB-231_3	MDA-MB-231	7.8tAM	D	11	17	13	0.69	1.04
	180308_7.8tAM-MDA-MB-231_3	MDA-MB-231	7.8tAM	E	2	156	10	0.74	1.11
	180308_7.8tAM-MDA-MB-231_3	MDA-MB-231	7.8tAM	E	3	126	10	0.69	1.03
	180308_7.8tAM-MDA-MB-231_3	MDA-MB-231	7.8tAM	E	4	96	10	0.69	1.03
	180308_7.8tAM-MDA-MB-231_3	MDA-MB-231	7.8tAM	E	5	72	10	0.64	0.96
	180308_7.8tAM-MDA-MB-231_3	MDA-MB-231	7.8tAM	E	6	54	10	0.64	0.96
	180308_7.8tAM-MDA-MB-231_3	MDA-MB-231	7.8tAM	E	7	39	10	0.72	1.08
	180308_7.8tAM-MDA-MB-231_3	MDA-MB-231	7.8tAM	E	8	29	10	0.75	1.12
	180308_7.8tAM-MDA-MB-231_3	MDA-MB-231	7.8tAM	E	9	21	10	0.76	1.14
	180308_7.8tAM-MDA-MB-231_3	MDA-MB-231	7.8tAM	E	10	17	10	0.73	1.09
	180308_7.8tAM-MDA-MB-231_3	MDA-MB-231	7.8tAM	E	11	17	10	0.75	1.12
	180308_7.8tAM-MDA-MB-231_3	MDA-MB-231	7.8tAM	F	2	156	6	0.66	0.99
	180308_7.8tAM-MDA-MB-231_3	MDA-MB-231	7.8tAM	F	3	126	6	0.68	1.02
	180308_7.8tAM-MDA-MB-231_3	MDA-MB-231	7.8tAM	F	4	96	6	0.68	1.02
	180308_7.8tAM-MDA-MB-231_3	MDA-MB-231	7.8tAM	F	5	72	6	0.67	1.01
	180308_7.8tAM-MDA-MB-231_3	MDA-MB-231	7.8tAM	F	6	54	6	0.63	0.94
	180308_7.8tAM-MDA-MB-231_3	MDA-MB-231	7.8tAM	F	7	39	6	0.74	1.1
	180308_7.8tAM-MDA-MB-231_3	MDA-MB-231	7.8tAM	F	8	29	6	0.71	1.06
	180308_7.8tAM-MDA-MB-231_3	MDA-MB-231	7.8tAM	F	9	21	6	0.7	1.06
	180308_7.8tAM-MDA-MB-231_3	MDA-MB-231	7.8tAM	F	10	17	6	0.75	1.12
	180308_7.8tAM-MDA-MB-231_3	MDA-MB-231	7.8tAM	F	11	17	6	0.72	1.07
	180308_7.8tAM-MDA-MB-231_3	MDA-MB-231	7.8tAM	G	2	156	6	0.73	1.1
	180308_7.8tAM-MDA-MB-231_3	MDA-MB-231	7.8tAM	G	3	126	6	0.7	1.04
	180308_7.8tAM-MDA-MB-231_3	MDA-MB-231	7.8tAM	G	4	96	6	0.72	1.09
	180308_7.8tAM-MDA-MB-231_3	MDA-MB-231	7.8tAM	G	5	72	6	0.7	1.05
	180308_7.8tAM-MDA-MB-231_3	MDA-MB-231	7.8tAM	G	6	54	6	0.69	1.04
	180308_7.8tAM-MDA-MB-231_3	MDA-MB-231	7.8tAM	G	7	39	6	0.76	1.14
	180308_7.8tAM-MDA-MB-231_3	MDA-MB-231	7.8tAM	G	8	29	6	0.76	1.14
	180308_7.8tAM-MDA-MB-231_3	MDA-MB-231	7.8tAM	G	9	21	6	0.74	1.11
	180308_7.8tAM-MDA-MB-231_3	MDA-MB-231	7.8tAM	G	10	17	6	0.75	1.13
	180308_7.8tAM-MDA-MB-231_3	MDA-MB-231	7.8tAM	G	11	17	6	0.8	1.2
	180308_7.8tAM-MDA-MB-231_3	MDA-MB-231	7.8tAM	D	5 (CTRL)	42.64	~ 1 µTrms	0.687	1.03
	180308_7.8tAM-MDA-MB-231_3	MDA-MB-231	7.8tAM	E	5 (CTRL)	41.67	~ 1 µTrms	0.663	0.99
	180308_7.8tAM-MDA-MB-231_3	MDA-MB-231	7.8tAM	D	6 (CTRL)	40.34	~ 1 µTrms	0.659	0.99
	180308_7.8tAM-MDA-MB-231_3	MDA-MB-231	7.8tAM	E	6 (CTRL)	41.99	~ 1 µTrms	0.667	1
	180308_7.8tAM-MDA-MB-231_3	MDA-MB-231	7.8tAM	D	7 (CTRL)	41.61	~ 1 µTrms	0.609	0.91
	180308_7.8tAM-MDA-MB-231_3	MDA-MB-231	7.8tAM	E	7 (CTRL)	42.3	~ 1 µTrms	0.642	0.96
	180308_7.8tAM-MDA-MB-231_3	MDA-MB-231	7.8tAM	D	8 (CTRL)	42.4	~ 1 µTrms	0.704	1.06
	180308_7.8tAM-MDA-MB-231_3	MDA-MB-231	7.8tAM	E	8 (CTRL)	40.95	~ 1 µTrms	0.703	1.05
	Calyculin A raw data (see legend of Fig. 4)
	Experiment	Concentration (nM)	Proliferation reading (abs)	Proliferation reading (rel)
	MTT-MDA-MB-231-Caly_1	0.1	0.741	0.942898
	MTT-MDA-MB-231-Caly_1	0.1	0.792	1.00779
	MTT-MDA-MB-231-Caly_1	0.1	0.781	0.993797
	MTT-MDA-MB-231-Caly_1	0.1	0.785	0.998887
	MTT-MDA-MB-231-Caly_1	0.1	0.724	0.921266
	MTT-MDA-MB-231-Caly_1	0.1	0.731	0.930173
	MTT-MDA-MB-231-Caly_1	1	0.743	0.945443
	MTT-MDA-MB-231-Caly_1	1	0.725	0.922539
	MTT-MDA-MB-231-Caly_1	1	0.776	0.987434
	MTT-MDA-MB-231-Caly_1	1	0.765	0.973437
	MTT-MDA-MB-231-Caly_1	1	0.786	1.00016
	MTT-MDA-MB-231-Caly_1	1	0.781	0.993797
	MTT-MDA-MB-231-Caly_1	10	0.04	0.0508987
	MTT-MDA-MB-231-Caly_1	10	0.044	0.0559885
	MTT-MDA-MB-231-Caly_1	10	0.041	0.0521711
	MTT-MDA-MB-231-Caly_1	10	0.044	0.0559885
	MTT-MDA-MB-231-Caly_1	10	0.044	0.0559885
	MTT-MDA-MB-231-Caly_1	10	0.042	0.0534436
	MTT-MDA-MB-231-Caly_1	20	0.038	0.0483537
	MTT-MDA-MB-231-Caly_1	20	0.047	0.0598059
	MTT-MDA-MB-231-Caly_1	20	0.041	0.0521711
	MTT-MDA-MB-231-Caly_1	20	0.039	0.0496262
	MTT-MDA-MB-231-Caly_1	20	0.042	0.0534436
	MTT-MDA-MB-231-Caly_1	20	0.046	0.0585335
	MTT-MDA-MB-231-Caly_1	0	0.815	1.03706
	MTT-MDA-MB-231-Caly_1	0	0.808	1.02815
	MTT-MDA-MB-231-Caly_1	0	0.815	1.03706
	MTT-MDA-MB-231-Caly_1	0	0.759	0.965802
	MTT-MDA-MB-231-Caly_1	0	0.75	0.95435
	MTT-MDA-MB-231-Caly_1	0	0.801	1.01925
	MTT-MDA-MB-231-Caly_1	0	0.78	0.992524
	MTT-MDA-MB-231-Caly_1	0	0.759	0.965802
	MTT-MDA-MB-231-Caly_2	0.1	0.668	1.00187
	MTT-MDA-MB-231-Caly_2	0.1	0.753	1.12936
	MTT-MDA-MB-231-Caly_2	0.1	0.736	1.10386
	MTT-MDA-MB-231-Caly_2	0.1	0.675	1.01237
	MTT-MDA-MB-231-Caly_2	0.1	0.631	0.946382
	MTT-MDA-MB-231-Caly_2	0.1	0.689	1.03337
	MTT-MDA-MB-231-Caly_2	1	0.699	1.04837
	MTT-MDA-MB-231-Caly_2	1	0.713	1.06937
	MTT-MDA-MB-231-Caly_2	1	0.691	1.03637
	MTT-MDA-MB-231-Caly_2	1	0.608	0.911886
	MTT-MDA-MB-231-Caly_2	1	0.656	0.983877
	MTT-MDA-MB-231-Caly_2	1	0.643	0.964379
	MTT-MDA-MB-231-Caly_2	10	0.044	0.0659918
	MTT-MDA-MB-231-Caly_2	10	0.043	0.0644919
	MTT-MDA-MB-231-Caly_2	10	0.048	0.071991
	MTT-MDA-MB-231-Caly_2	10	0.043	0.0644919
	MTT-MDA-MB-231-Caly_2	10	0.043	0.0644919
	MTT-MDA-MB-231-Caly_2	10	0.046	0.0689914
	MTT-MDA-MB-231-Caly_2	20	0.05	0.0749906
	MTT-MDA-MB-231-Caly_2	20	0.043	0.0644919
	MTT-MDA-MB-231-Caly_2	20	0.045	0.0674916
	MTT-MDA-MB-231-Caly_2	20	0.049	0.0734908
	MTT-MDA-MB-231-Caly_2	20	0.047	0.0704912
	MTT-MDA-MB-231-Caly_2	20	0.047	0.0704912
	MTT-MDA-MB-231-Caly_2	0	0.687	1.03037
	MTT-MDA-MB-231-Caly_2	0	0.659	0.988376
	MTT-MDA-MB-231-Caly_2	0	0.609	0.913386
	MTT-MDA-MB-231-Caly_2	0	0.704	1.05587
	MTT-MDA-MB-231-Caly_2	0	0.663	0.994376
	MTT-MDA-MB-231-Caly_2	0	0.667	1.00037
	MTT-MDA-MB-231-Caly_2	0	0.642	0.96288
	MTT-MDA-MB-231-Caly_2	0	0.703	1.05437
	MTT-MDA-MB-231-Caly_3	0.1	0.439	0.724422
	MTT-MDA-MB-231-Caly_3	0.1	0.618	1.0198
	MTT-MDA-MB-231-Caly_3	0.1	0.625	1.03135
	MTT-MDA-MB-231-Caly_3	0.1	0.561	0.925743
	MTT-MDA-MB-231-Caly_3	0.1	0.647	1.06766
	MTT-MDA-MB-231-Caly_3	0.1	0.597	0.985149
	MTT-MDA-MB-231-Caly_3	1	0.04	0.0660066
	MTT-MDA-MB-231-Caly_3	1	0.034	0.0561056
	MTT-MDA-MB-231-Caly_3	1	0.037	0.0610561
	MTT-MDA-MB-231-Caly_3	1	0.035	0.0577558
	MTT-MDA-MB-231-Caly_3	1	0.042	0.0693069
	MTT-MDA-MB-231-Caly_3	1	0.042	0.0693069
	MTT-MDA-MB-231-Caly_3	10	0.045	0.0742574
	MTT-MDA-MB-231-Caly_3	10	0.04	0.0660066
	MTT-MDA-MB-231-Caly_3	10	0.04	0.0660066
	MTT-MDA-MB-231-Caly_3	10	0.042	0.0693069
	MTT-MDA-MB-231-Caly_3	10	0.042	0.0693069
	MTT-MDA-MB-231-Caly_3	10	0.049	0.0808581
	MTT-MDA-MB-231-Caly_3	20	0.037	0.0610561
	MTT-MDA-MB-231-Caly_3	20	0.039	0.0643564
	MTT-MDA-MB-231-Caly_3	20	0.035	0.0577558
	MTT-MDA-MB-231-Caly_3	20	0.039	0.0643564
	MTT-MDA-MB-231-Caly_3	20	0.037	0.0610561
	MTT-MDA-MB-231-Caly_3	20	0.04	0.0660066
	MTT-MDA-MB-231-Caly_3	0	0.595	0.981848
	MTT-MDA-MB-231-Caly_3	0	0.599	0.988449
	MTT-MDA-MB-231-Caly_3	0	0.576	0.950495
	MTT-MDA-MB-231-Caly_3	0	0.613	1.01155
	MTT-MDA-MB-231-Caly_3	0	0.607	1.00165
	MTT-MDA-MB-231-Caly_3	0	0.568	0.937294
	MTT-MDA-MB-231-Caly_3	0	0.62	1.0231
	MTT-MDA-MB-231-Caly_3	0	0.67	1.10561
	MTT-U251-Caly_1	0.1	0.384	0.303318
	MTT-U251-Caly_1	0.1	0.809	0.639021
	MTT-U251-Caly_1	0.1	0.925	0.730648
	MTT-U251-Caly_1	0.1	1.177	0.9297
	MTT-U251-Caly_1	0.1	1.254	0.990521
	MTT-U251-Caly_1	0.1	1.222	0.965245
	MTT-U251-Caly_1	1	0.028	0.0221169
	MTT-U251-Caly_1	1	0.03	0.0236967
	MTT-U251-Caly_1	1	0.032	0.0252765
	MTT-U251-Caly_1	1	0.031	0.0244866
	MTT-U251-Caly_1	1	0.032	0.0252765
	MTT-U251-Caly_1	1	0.045	0.035545
	MTT-U251-Caly_1	10	0.029	0.0229068
	MTT-U251-Caly_1	10	0.028	0.0221169
	MTT-U251-Caly_1	10	0.03	0.0236967
	MTT-U251-Caly_1	10	0.032	0.0252765
	MTT-U251-Caly_1	10	0.032	0.0252765
	MTT-U251-Caly_1	10	0.031	0.0244866
	MTT-U251-Caly_1	20	0.027	0.021327
	MTT-U251-Caly_1	20	0.028	0.0221169
	MTT-U251-Caly_1	20	0.03	0.0236967
	MTT-U251-Caly_1	20	0.031	0.0244866
	MTT-U251-Caly_1	20	0.032	0.0252765
	MTT-U251-Caly_1	20	0.035	0.0276461
	MTT-U251-Caly_1	0	1.468	1.15956
	MTT-U251-Caly_1	0	1.323	1.04502
	MTT-U251-Caly_1	0	1.27	1.00316
	MTT-U251-Caly_1	0	1.168	0.922591
	MTT-U251-Caly_1	0	1.331	1.05134
	MTT-U251-Caly_1	0	1.244	0.982622
	MTT-U251-Caly_1	0	1.089	0.86019
	MTT-U251-Caly_1	0	1.235	0.975513
	MTT-U251-Caly_2	0.1	0.023	0.0169993
	MTT-U251-Caly_2	0.1	0.148	0.109387
	MTT-U251-Caly_2	0.1	0.209	0.154472
	MTT-U251-Caly_2	0.1	0.061	0.045085
	MTT-U251-Caly_2	0.1	0.45	0.332594
	MTT-U251-Caly_2	0.1	1.106	0.817443
	MTT-U251-Caly_2	1	0.032	0.0236511
	MTT-U251-Caly_2	1	0.036	0.0266075
	MTT-U251-Caly_2	1	0.026	0.0192166
	MTT-U251-Caly_2	1	0.029	0.0214339
	MTT-U251-Caly_2	1	0.035	0.0258684
	MTT-U251-Caly_2	1	0.025	0.0184775
	MTT-U251-Caly_2	10	0.034	0.0251293
	MTT-U251-Caly_2	10	0.033	0.0243902
	MTT-U251-Caly_2	10	0.032	0.0236511
	MTT-U251-Caly_2	10	0.033	0.0243902
	MTT-U251-Caly_2	10	0.036	0.0266075
	MTT-U251-Caly_2	10	0.033	0.0243902
	MTT-U251-Caly_2	20	0.034	0.0251293
	MTT-U251-Caly_2	20	0.034	0.0251293
	MTT-U251-Caly_2	20	0.031	0.022912
	MTT-U251-Caly_2	20	0.035	0.0258684
	MTT-U251-Caly_2	20	0.031	0.022912
	MTT-U251-Caly_2	20	0.029	0.0214339
	MTT-U251-Caly_2	0	1.408	1.04065
	MTT-U251-Caly_2	0	1.308	0.966741
	MTT-U251-Caly_2	0	1.308	0.966741
	MTT-U251-Caly_2	0	1.453	1.07391
	MTT-U251-Caly_2	0	1.292	0.954915
	MTT-U251-Caly_2	0	1.218	0.900222
	MTT-U251-Caly_2	0	1.302	0.962306
	MTT-U251-Caly_2	0	1.535	1.13452
	MTT-U251-Caly_3	0.1	0.816	0.570879
	MTT-U251-Caly_3	0.1	1.062	0.742982
	MTT-U251-Caly_3	0.1	1.289	0.901793
	MTT-U251-Caly_3	0.1	1.325	0.926979
	MTT-U251-Caly_3	0.1	1.481	1.03612
	MTT-U251-Caly_3	0.1	1.337	0.935374
	MTT-U251-Caly_3	1	0.043	0.0300831
	MTT-U251-Caly_3	1	0.039	0.0272847
	MTT-U251-Caly_3	1	0.037	0.0258854
	MTT-U251-Caly_3	1	0.035	0.0244862
	MTT-U251-Caly_3	1	0.031	0.0216878
	MTT-U251-Caly_3	1	0.033	0.023087
	MTT-U251-Caly_3	10	0.057	0.0398776
	MTT-U251-Caly_3	10	0.052	0.0363795
	MTT-U251-Caly_3	10	0.053	0.0370791
	MTT-U251-Caly_3	10	0.054	0.0377787
	MTT-U251-Caly_3	10	0.051	0.0356799
	MTT-U251-Caly_3	10	0.053	0.0370791
	MTT-U251-Caly_3	20	0.067	0.0468736
	MTT-U251-Caly_3	20	0.052	0.0363795
	MTT-U251-Caly_3	20	0.052	0.0363795
	MTT-U251-Caly_3	20	0.051	0.0356799
	MTT-U251-Caly_3	20	0.047	0.0328815
	MTT-U251-Caly_3	20	0.05	0.0349803
	MTT-U251-Caly_3	0	1.423	0.99554
	MTT-U251-Caly_3	0	1.404	0.982247
	MTT-U251-Caly_3	0	1.476	1.03262
	MTT-U251-Caly_3	0	1.516	1.0606
	MTT-U251-Caly_3	0	1.372	0.95986
	MTT-U251-Caly_3	0	1.385	0.968955
	MTT-U251-Caly_3	0	1.392	0.973852
	MTT-U251-Caly_3	0	1.467	1.02632
